# Supplementary material for: A semiconductor 96-microplate platform for electrical-imaging based high-throughput phenotypic screening
Source: Nat Commun. 2023 Nov 21;14:7576. doi: 10.1038/s41467-023-43333-9 (PMC10663594; doi:10.1038/s41467-023-43333-9)
Supplement: Supplementary file 9 — Source data [file 41467_2023_43333_MOESM9_ESM.xlsx]

## Sheet: Fig2b
hours	VerticalField4x4_mag_250_hz_MedianThreshold (mean)	VerticalField4x4_mag_250_hz_MedianThreshold (err)	VerticalField4x4_mag_4000_hz_ThresholdBinaryPercent (mean)	VerticalField4x4_mag_4000_hz_ThresholdBinaryPercent (err)	VerticalField4x4_mag_16000_hz_MedianThreshold (mean)	VerticalField4x4_mag_16000_hz_MedianThreshold (err)	LateralField4x4_mag_250_hz_MedianThreshold (mean)	LateralField4x4_mag_250_hz_MedianThreshold (err)	LateralField4x4_mag_16000_hz_MedianThreshold (mean)	LateralField4x4_mag_16000_hz_MedianThreshold (err)	VerticalField4x4_mag_4000_hz_MedianThresholdRMS (mean)	VerticalField4x4_mag_4000_hz_MedianThresholdRMS (err)
0	7943857	83726.4	6.64062	1.89229	1.98191e+06	128648	552790248	5.97902e+07	4.29558e+06	827276
0.246667	7.92424e+06	81740	6.31104	1.74232	1.98217e+06	119956	549202528	5.91786e+07	4.28487e+06	805507	0.0101456	0.00246036
0.519722	7.85858e+06	95066.1	6.1381	1.65157	1.99632e+06	112131	5.42155e+08	5.7408e+07	4.22477e+06	787607	0.0139753	0.00538038
0.77	7.6771e+06	172970	6.54907	1.227	2.16065e+06	146906	5.08829e+08	4.51311e+07	4.562e+06	587300	0.122008	0.0429523
0.896944	7.61357e+06	171327	7.91016	1.27988	2.33798e+06	453468	505529952	4.16042e+07	5.07616e+06	845261	0.130343	0.0315898
1.14722	7.60684e+06	167869	11.3932	1.61695	2.78956e+06	547671	502611416	4.06299e+07	5.86064e+06	1.09379e+06	0.170688	0.0311601
1.3975	7.61224e+06	163737	16.0319	2.28553	3.1411e+06	527699	5.00067e+08	3.9953e+07	6.72361e+06	1.18049e+06	0.189835	0.0291857
1.64778	7.60878e+06	155932	20.8643	2.48027	3.35246e+06	446116	492167136	3.92483e+07	7.54289e+06	1.14323e+06	0.20027	0.0273017
1.89778	7611083	153320	25.5208	2.54134	3.47922e+06	362897	487786136	3.87293e+07	8.23949e+06	1.08392e+06	0.206399	0.0202229
2.14778	7.61306e+06	154918	29.8479	2.64059	3.55909e+06	284102	4.84151e+08	3.83117e+07	8.83407e+06	1.02049e+06	0.20977	0.0160842
2.39806	7.61504e+06	158840	36.5304	3.10108	3.77811e+06	207753	4.76918e+08	3.76989e+07	9.86512e+06	977657	0.216689	0.0170051
2.64833	7.62141e+06	161980	43.6244	3.40281	3.9532e+06	172388	4.71362e+08	3.67033e+07	1.0894e+07	1.05135e+06	0.22186	0.0172793
2.89833	7621081	164621	49.6059	3.48162	3.96127e+06	143296	4.65467e+08	3.56468e+07	1.15884e+07	1.09569e+06	0.210826	0.0176308
3.14833	7632113	167899	54.4189	3.45944	3.87342e+06	129722	4.59963e+08	3.46495e+07	1.21166e+07	1.13839e+06	0.200291	0.0174238
3.39861	7.62755e+06	171392	58.6042	3.38992	3.77576e+06	122085	455279480	3.3644e+07	1.2491e+07	1.16383e+06	0.190837	0.017401
3.64889	7.64211e+06	174855	61.792	3.33196	3.68171e+06	117135	4.4986e+08	3.23913e+07	1.27578e+07	1.19273e+06	0.183112	0.0175531
3.89917	7.65469e+06	178339	64.7426	3.3344	3.58695e+06	114620	4.45839e+08	3.10909e+07	1.30147e+07	1.23053e+06	0.175453	0.0177233
4.14944	7.67587e+06	181190	67.5537	3.41495	3.5026e+06	112143	4.40163e+08	2.98852e+07	1.33396e+07	1.273e+06	0.170881	0.0178664
4.39944	7.70238e+06	182459	70.3788	3.52281	3.43678e+06	108942	4.34412e+08	2.88199e+07	1.3622e+07	1.33025e+06	0.166845	0.0175652
4.64944	7.73284e+06	182689	72.9527	3.61871	3382789	105767	4.27997e+08	2.80462e+07	1.39466e+07	1.38186e+06	0.16433	0.0171103
4.89972	7.77815e+06	181541	76.4335	3.64896	3.33859e+06	101649	4.17809e+08	2.76123e+07	1.43245e+07	1.42114e+06	0.162588	0.0166868
5.14972	7.82976e+06	179483	79.6456	3.62104	3.30219e+06	97340.7	4.03063e+08	2.76583e+07	1.45772e+07	1.45447e+06	0.160327	0.0161945
5.4	7.88365e+06	176917	82.3103	3.50108	3.28182e+06	92850.1	3.8737e+08	2.82873e+07	1.47709e+07	1.46086e+06	0.160001	0.0155619
5.65028	7.9406e+06	175032	84.3576	3.26991	3.2495e+06	88736	3.6691e+08	2.92985e+07	1.49725e+07	1.44054e+06	0.158421	0.0147879
5.90028	8.01486e+06	175035	86.7432	2.98634	3.23214e+06	85712.5	344057248	3.04138e+07	1.50465e+07	1.41148e+06	0.155964	0.0139454
6.15056	8.10383e+06	179061	88.4766	2.68321	3.21758e+06	84036.7	3.20844e+08	3.13779e+07	1.51717e+07	1.37301e+06	0.152711	0.0131118
6.40083	8.21352e+06	188093	90.0984	2.41494	3.20104e+06	83102	2.97104e+08	3.20291e+07	1.5248e+07	1.33315e+06	0.149117	0.012168
6.65111	8.33783e+06	203722	91.333	2.17056	3.18405e+06	82876.5	274042156	3.21935e+07	1.52951e+07	1.30271e+06	0.143975	0.0111185
6.90111	8.48008e+06	227826	92.7665	1.96621	3.16557e+06	83244.3	2.50999e+08	3.1785e+07	1.54296e+07	1.27972e+06	0.138323	0.0100622
7.15139	8.65867e+06	261253	93.6593	1.79436	3.14574e+06	83204.2	2.30081e+08	3.08272e+07	1.55158e+07	1.26831e+06	0.131589	0.00913899
7.40139	8.84832e+06	304711	94.3778	1.64309	3.12942e+06	82659.5	2.11535e+08	2.9362e+07	15565550	1.2781e+06	0.124792	0.0083404
7.65167	9058352	358530	95.0997	1.49753	3.11507e+06	81964.1	1.95718e+08	2.74416e+07	1.57576e+07	1.32805e+06	0.117957	0.00763007
7.90194	9.29371e+06	422704	95.8357	1.36211	3.09995e+06	80873.2	1.8188e+08	2.52409e+07	1.61941e+07	1.43477e+06	0.110991	0.00711048
8.15222	9.60049e+06	498201	96.4495	1.24085	3.09014e+06	80245.3	1.68445e+08	2.28771e+07	1.66872e+07	1.62273e+06	0.104458	0.00668472
8.40222	9.95299e+06	583801	96.9482	1.13133	3.08908e+06	80262.9	1.58234e+08	2.05163e+07	1.72919e+07	1.91133e+06	0.0988399	0.00632875
8.65222	1.03396e+07	681348	97.3877	1.02611	3.09566e+06	81800.8	1.49782e+08	1.82385e+07	1.82577e+07	2.32549e+06	0.0922145	0.00595132
8.90222	1.0774e+07	790136	97.733	0.92711	3.11416e+06	86536.2	1.41439e+08	1.60126e+07	1.94671e+07	2.88748e+06	0.0870487	0.00552656
9.1525	1.12843e+07	907946	98.0748	0.827953	3.13971e+06	94670.6	1.34852e+08	1.38914e+07	2.09464e+07	3.61381e+06	0.0825391	0.00512574
9.40278	1.1825e+07	1.03389e+06	98.3538	0.730806	3.17488e+06	105492	1.29439e+08	1.18887e+07	2.29794e+07	4.49715e+06	0.0785063	0.00482153
9.65306	1.24825e+07	1.1605e+06	98.6119	0.647388	3.21693e+06	117703	1.25796e+08	1.00714e+07	2.50619e+07	5.52172e+06	0.0752968	0.00452433
9.90306	1.32246e+07	1.28104e+06	98.8211	0.566798	3.26274e+06	129612	1.22522e+08	8.50936e+06	2.75159e+07	6.64698e+06	0.0728455	0.00433027
10.1533	1.40515e+07	1.38774e+06	98.999	0.493394	3.31284e+06	140153	1.20924e+08	7.32011e+06	3.06662e+07	7.81014e+06	0.0712746	0.00423164
10.4036	1.49533e+07	1.47188e+06	99.1385	0.421495	3.37443e+06	147884	1.19485e+08	6.61558e+06	3.45236e+07	8.97532e+06	0.0699891	0.00419625
10.6536	1.56879e+07	1.52929e+06	99.2362	0.357288	3.43264e+06	152687	1.18776e+08	6.40819e+06	3.86596e+07	1.01231e+07	0.0692095	0.00427681
10.9039	1.65779e+07	1.55582e+06	99.3129	0.305036	3.50442e+06	154784	1.18925e+08	6.58683e+06	4.30085e+07	1.12411e+07	0.0683125	0.00426478
11.1539	1.74504e+07	1.55322e+06	99.4244	0.262057	3.56365e+06	154461	1.1919e+08	6.99183e+06	4.7441e+07	1.2324e+07	0.0681587	0.00413507
11.4039	1.83707e+07	1.53042e+06	99.4943	0.222351	3620766	153009	1.19642e+08	7.47876e+06	5.2328e+07	1.34112e+07	0.0682389	0.00398806
11.6542	1.91713e+07	1.49322e+06	99.5431	0.191941	3.68088e+06	150738	1.20766e+08	7.96652e+06	5.60174e+07	1.45596e+07	0.0681166	0.00380256
11.9042	2.00406e+07	1.45368e+06	99.6129	0.168789	3.73053e+06	148477	1.21971e+08	8.43032e+06	6.06714e+07	1.58323e+07	0.0676111	0.00357278
12.1542	20852233	1.41783e+06	99.6547	0.153331	3.77975e+06	146447	1.23232e+08	8.85884e+06	6.44269e+07	1.72399e+07	0.0670195	0.00340324
12.4044	2.1599e+07	1.39145e+06	99.6825	0.142632	3.83618e+06	144612	1.24456e+08	9.24149e+06	6.73605e+07	1.87437e+07	0.06588	0.00322671
12.6544	2.22486e+07	1.37681e+06	99.7314	0.130177	3.88096e+06	143270	1.25634e+08	9.58308e+06	7.10531e+07	2.02995e+07	0.0649197	0.00315607
12.9044	2.28749e+07	1.37065e+06	99.7593	0.116019	3.92471e+06	142361	1.26998e+08	9.88868e+06	7.45944e+07	2.19437e+07	0.0638754	0.00313034
13.1547	2.35166e+07	1.36564e+06	99.7872	0.105672	3.97102e+06	141375	1.28007e+08	1.01634e+07	7.77626e+07	2.36347e+07	0.062668	0.00308102
13.405	2.4144e+07	1.36314e+06	99.8152	0.0964425	4.02202e+06	140441	1.29072e+08	1.04176e+07	8.09714e+07	2.53031e+07	0.0612945	0.00302138
13.655	2.47829e+07	1.35679e+06	99.8431	0.0861693	4.05937e+06	139597	130346226	1.06361e+07	8.41836e+07	2.69464e+07	0.0599352	0.00297383
13.9053	2.53968e+07	1.34925e+06	99.864	0.0754832	4.09785e+06	139126	1.31452e+08	1.08354e+07	8.70958e+07	2.85673e+07	0.0588646	0.0028929
14.1553	2.6057e+07	1.33895e+06	99.8744	0.0651432	4.14054e+06	138174	1.32418e+08	1.10234e+07	90209616	3.01459e+07	0.0578299	0.00281681
14.4053	2.66025e+07	1.327e+06	99.8919	0.057624	4.17995e+06	137328	133081094	1.11982e+07	9.29721e+07	3.16823e+07	0.0562858	0.00271468
14.6553	2.71118e+07	1.31651e+06	99.9093	0.0518982	4.21347e+06	136433	1.33696e+08	1.1354e+07	9.5744e+07	3.31363e+07	0.0551928	0.00260589
14.9056	2.76275e+07	1.31232e+06	99.9198	0.0467588	4.24936e+06	135981	1.34222e+08	1.14934e+07	9.85623e+07	3.46234e+07	0.0541758	0.00250247
15.1558	2.8173e+07	1.30492e+06	99.9407	0.0421275	4.2842e+06	135613	1.34869e+08	1.16106e+07	1.01546e+08	3.60164e+07	0.0531818	0.00242371
15.4058	2.86993e+07	1.30134e+06	99.9512	0.0386436	4.31755e+06	134795	1.35368e+08	1.17225e+07	1.04516e+08	3.73302e+07	0.0522491	0.00237472
15.6558	29133991	1.29711e+06	99.9581	0.0353209	4.35105e+06	133680	135654854	1.18149e+07	1.07464e+08	3.84949e+07	0.0516637	0.00234471
15.9061	2.96286e+07	1.29249e+06	99.9616	0.0321611	4.3851e+06	133139	1.35933e+08	1.18904e+07	1.09991e+08	3.95877e+07	0.0511051	0.00236035
16.1564	3.0135e+07	1.29269e+06	99.9686	0.0287152	4.41216e+06	132458	136226764	1.19464e+07	1.12258e+08	4.06093e+07	0.0505953	0.00235551
16.4064	3.05519e+07	1.28913e+06	99.9721	0.0256434	4.43796e+06	132110	1.36383e+08	1.19964e+07	1.14625e+08	4.16116e+07	0.0501672	0.00241229
16.6567	3.10723e+07	1.28774e+06	99.9756	0.022784	4459807	131451	1.36391e+08	1.20418e+07	1.17055e+08	4.24229e+07	0.0499085	0.0025082
16.9067	3.15355e+07	1.28713e+06	99.9791	0.0203409	4.48086e+06	130843	1.36341e+08	1.20773e+07	1.19085e+08	4.32487e+07	0.0495983	0.00260976
17.1569	3.20301e+07	1.28732e+06	99.986	0.0183236	4.49898e+06	130584	1.36347e+08	1.20956e+07	1.20899e+08	4.40299e+07	0.0493621	0.00269892
17.4072	3.25201e+07	1.28925e+06	99.993	0.0166946	4.51579e+06	130608	1.36217e+08	1.20956e+07	1.22877e+08	4.48275e+07	0.0496056	0.00276981
17.6575	3.3001e+07	1.29369e+06	99.9965	0.0150732	4.52885e+06	130742	1.36097e+08	1.20872e+07	124777436	4.55101e+07	0.0498677	0.00287849
17.9075	3.35081e+07	1.2946e+06	100	0.0136704	4.54162e+06	131053	1.35889e+08	1.20703e+07	1.266e+08	4.6163e+07	0.0498923	0.00294328
18.1578	3.39979e+07	1.30741e+06	100	0.012717	4.55235e+06	131319	135646576	1.20504e+07	1.28352e+08	4.67984e+07	0.0496868	0.00302544
18.4081	3.44934e+07	1.31389e+06	100	0.0118514	4.56114e+06	131819	1.35381e+08	1.20224e+07	129853796	4.74286e+07	0.0499229	0.00312353
18.6583	3.50396e+07	1.32744e+06	100	0.0111949	4.57035e+06	132854	135027710	1.2001e+07	1.31257e+08	4.80037e+07	0.0502828	0.0031684
18.9086	3.56277e+07	1.33816e+06	100	0.0105028	4.57839e+06	133731	1.34699e+08	1.19679e+07	132369736	4.85611e+07	0.0503853	0.00322865
19.1586	3.62246e+07	1.34998e+06	100	0.00947461	4.58549e+06	134646	1.34272e+08	1.19407e+07	1.33535e+08	4.90902e+07	0.0501494	0.00330429
19.4089	3.68156e+07	1.36436e+06	100	0.00851252	4.59117e+06	136038	1.34091e+08	1.19183e+07	1.3489e+08	4.97055e+07	0.0503141	0.00338179
19.6589	3.74132e+07	1.3838e+06	100	0.0080016	4.59516e+06	137460	1.3374e+08	1.18899e+07	135706028	5.0226e+07	0.0507106	0.00348941
19.9092	3.80497e+07	1.39605e+06	100	0.00763668	4.59606e+06	138798	1.33258e+08	1.18477e+07	1.36276e+08	5.07261e+07	0.050942	0.00356847
20.1594	38701406	1.41646e+06	100	0.00679342	4.59609e+06	139979	1.32815e+08	1.18065e+07	1.36894e+08	5.12566e+07	0.0509199	0.00365024
20.4094	3.93315e+07	1.42728e+06	100	0.0058927	4.59713e+06	141105	1.32357e+08	1.17539e+07	137679051	5.17331e+07	0.0512085	0.00377747
20.6594	4.00052e+07	1.44736e+06	100	0.00542084	4.6006e+06	142404	1.31757e+08	1.1719e+07	1.37986e+08	5.21552e+07	0.0513263	0.00389575
20.9097	4.06463e+07	1.46961e+06	100	0.0051513	4.60033e+06	144524	1.31185e+08	1.16808e+07	1.38713e+08	5.25228e+07	0.0516204	0.00392981
21.1597	4.12955e+07	1.48974e+06	100	0.00507203	4.59115e+06	146306	1.30672e+08	1.16284e+07	139473230	5.28738e+07	0.0518385	0.00399976
21.41	4.19529e+07	1.50918e+06	100	0.00463609	4588606	148508	1.3009e+08	1.15622e+07	1.39731e+08	5.31696e+07	0.0523101	0.00408791
21.66	4.26864e+07	1.53127e+06	100	0.00451528	4.57819e+06	151074	1.2928e+08	1.14997e+07	1.39849e+08	5.32141e+07	0.0527265	0.00412903
21.9103	43379350	1.55582e+06	100	0.00447481	4.5695e+06	154344	1.2851e+08	1.14287e+07	1.39692e+08	5.31794e+07	0.0529456	0.00417208
22.1603	43985278	1.5864e+06	100	0.00431575	4.55937e+06	158335	1.27643e+08	1.13617e+07	1.39393e+08	5.32299e+07	0.053191	0.0042401
22.4103	4.46002e+07	1.61552e+06	100	0.00394538	4.54772e+06	162995	1.26763e+08	1.1284e+07	1.38759e+08	5.30949e+07	0.0539817	0.00432983
22.6606	4.52674e+07	1.64451e+06	100	0.00359654	4.53271e+06	167503	1.25727e+08	1.11914e+07	1.3743e+08	5.30216e+07	0.054243	0.00446043
22.9108	4.59162e+07	1.67665e+06	100	0.00333618	4.51458e+06	173165	1.24652e+08	1.11066e+07	1.35595e+08	5.27362e+07	0.0547711	0.00454182
23.1608	4.65361e+07	1.71568e+06	100	0.0031566	4.49662e+06	180296	1.23505e+08	1.10473e+07	1.33723e+08	5.23863e+07	0.0555151	0.00461981
23.4111	4.7164e+07	1.75258e+06	100	0.00314129	4.47178e+06	189481	1.22351e+08	1.09887e+07	1.31496e+08	5.20984e+07	0.0561004	0.00477185
23.6611	4.77437e+07	1.79104e+06	100	0.00317794	4.43888e+06	200825	1.21201e+08	1.09234e+07	1.29694e+08	5.17309e+07	0.0572828	0.00493451
23.9114	4.82518e+07	1.83635e+06	100	0.00335899	4.4068e+06	214245	1.19779e+08	1.08466e+07	1.27338e+08	5.11146e+07	0.0581321	0.00506523
24.1614	4.88844e+07	1.81689e+06	100	0.00342105	4388453	226537	1.18498e+08	1.07828e+07	1.25773e+08	5.08212e+07	0.0608387	0.00869103
24.4114	4.95928e+07	1.86218e+06	100	0.00351583	4.31497e+06	241440	1.16432e+08	1.04569e+07	1.21954e+08	4.87815e+07	0.069308	0.0116699
24.6614	50097032	1.91215e+06	100	0.00345496	4.27068e+06	262690	1.15829e+08	1.0396e+07	1.19769e+08	4.83951e+07	0.0739026	0.0112901
24.9117	5.05363e+07	1.95715e+06	100	0.00365292	4.24685e+06	283003	115413466	1.04345e+07	1.18481e+08	4.8788e+07	0.0763836	0.0111111
25.1617	50972104	2.01044e+06	100	0.00377333	4.22313e+06	298045	1.1488e+08	1.03651e+07	1.17016e+08	4.8642e+07	0.0779735	0.0111846
25.4119	5.13904e+07	2.06515e+06	100	0.00378538	4.16979e+06	316371	1.1342e+08	1.02323e+07	1.12578e+08	4.74765e+07	0.0837906	0.010528
25.6619	51828714	2.10951e+06	100	0.00378538	4.09887e+06	337411	1.12297e+08	1.00293e+07	1.09851e+08	4.62933e+07	0.0849843	0.010809
25.9119	5.21054e+07	2.21538e+06	100	0.00364016	3.99526e+06	377266	1.11008e+08	9.93112e+06	1.02485e+08	4.48357e+07	0.0863761	0.0101502
26.1622	5.26124e+07	2.25132e+06	100	0.00359472	3.89323e+06	405517	1.09723e+08	9.56549e+06	9.44817e+07	4.36718e+07	0.082841	0.00986604
26.4125	5.32065e+07	2.28033e+06	100	0.00345481	3746544	427997	108493804	8.84867e+06	8.40901e+07	4.06232e+07	0.0819761	0.00909149
26.6625	5.36344e+07	2.32266e+06	100	0.0034069	3.53614e+06	453803	1.06066e+08	8.07449e+06	6.94618e+07	3.71087e+07	0.0836575	0.00950038
26.9128	54370160	2.38448e+06	100	0.00351518	3.31094e+06	480687	1.04539e+08	7.44052e+06	5.77657e+07	3.4305e+07	0.0840724	0.00998027
27.1631	5.53478e+07	2.46992e+06	100	0.00365278	3.10596e+06	490513	1.0518e+08	7.07611e+06	47068706	3.14088e+07	0.0800981	0.00991917
27.4131	56339540	2.57642e+06	100	0.00364016	2.93027e+06	489607	1.05815e+08	7.25746e+06	3.56617e+07	2.83234e+07	0.0795387	0.0110085
27.6631	5.72353e+07	2.67338e+06	100	0.00378538	2.77537e+06	473321	1.07929e+08	8.00594e+06	28429746	2.53189e+07	0.0757932	0.0123753
27.9133	5.85092e+07	2.73408e+06	100	0.00400756	2.64545e+06	448455	1.1114e+08	9.08632e+06	2.1665e+07	2.25699e+07	0.0709545	0.0130675
28.1636	5.95657e+07	2.75774e+06	100	0.00406835	2.53856e+06	418049	1.14949e+08	1.02721e+07	1.84285e+07	2.00738e+07	0.0666741	0.0133918
28.4136	6.06666e+07	2.77502e+06	100	0.0040775	2.47877e+06	385853	1.18987e+08	1.13817e+07	1.62369e+07	1.79574e+07	0.0625362	0.0134843
28.6636	6.0813e+07	2.84389e+06	100	0.00421296	2.43698e+06	355881	1.2263e+08	1.23017e+07	1.47592e+07	1.62176e+07	0.0602838	0.0130166
28.9136	6.13559e+07	3.02454e+06	100	0.00422708	2.38723e+06	329763	1.26771e+08	1.30253e+07	1.37107e+07	1.48259e+07	0.0588676	0.01216
29.1639	6.16391e+07	3.3695e+06	100	0.00455175	2.34802e+06	308186	1.29982e+08	1.35528e+07	1.28318e+07	1.37121e+07	0.0583965	0.0110862
29.4139	6.13304e+07	3.85932e+06	100	0.0047372	2.32147e+06	290319	1.33458e+08	1.39244e+07	1.21451e+07	1.27459e+07	0.058159	0.00988488
29.6642	6.12068e+07	4.44079e+06	100	0.00491208	2.29331e+06	273422	1.37353e+08	1.42177e+07	1.16498e+07	1.17618e+07	0.0580285	0.00898224
29.9144	6.08968e+07	5.02027e+06	100	0.00559787	2.26852e+06	256125	140840600	1.44583e+07	1.11289e+07	1.07105e+07	0.0576358	0.00827648
30.1647	6.04037e+07	5.57068e+06	100	0.0056256	2.24553e+06	237022	1.43781e+08	1.46486e+07	1.07519e+07	9.57164e+06	0.057194	0.00771981
30.415	5.93567e+07	6.04839e+06	100	0.00579633	2.22444e+06	217612	1.46602e+08	1.47553e+07	1.04073e+07	8.46024e+06	0.0566308	0.00720464
30.6653	5.81467e+07	6.43929e+06	100	0.00591752	2.20728e+06	198831	1.49331e+08	1.47853e+07	1.00492e+07	7.38705e+06	0.0562751	0.00664422
30.9153	5.6922e+07	6.71769e+06	100	0.00574374	2.18816e+06	180310	151861236	1.47291e+07	9.69083e+06	6.34122e+06	0.0562866	0.00619318
31.1653	5.5878e+07	6.9019e+06	100	0.00579048	2.17207e+06	162362	1.54284e+08	1.45903e+07	9.45185e+06	5.36806e+06	0.0559636	0.0057561
31.4156	5.43342e+07	6.98612e+06	100	0.00615808	2.15625e+06	145644	157137242	1.4342e+07	9.15615e+06	4.47581e+06	0.0557099	0.00522556
31.6656	5.33184e+07	6.98364e+06	100	0.00622876	2.14294e+06	130343	1.59723e+08	1.40157e+07	8.88565e+06	3.67246e+06	0.0552454	0.00463755
31.9158	5.24407e+07	6.91482e+06	100	0.00720688	2.13263e+06	117503	1.61898e+08	1.3637e+07	8.68675e+06	2.99704e+06	0.0553355	0.00407866
32.1658	51470614	6.79443e+06	100	0.00766634	2.12163e+06	106533	1.64432e+08	1.32163e+07	8.60294e+06	2.42445e+06	0.0551377	0.00361566
32.4161	5.01118e+07	6.6419e+06	100	0.00849896	2.11228e+06	97005.1	1.66869e+08	1.2769e+07	8.47543e+06	1.95758e+06	0.0546655	0.00330758
32.6661	4.87477e+07	6.46529e+06	100	0.00925445	2.10484e+06	89049.8	1.68879e+08	1.23273e+07	8.37098e+06	1.60299e+06	0.0544265	0.00314252
32.9164	4.73794e+07	6.2613e+06	100	0.00990431	2.09644e+06	82949.7	1.70201e+08	1.18893e+07	8.27327e+06	1.35541e+06	0.0540361	0.00302116
33.1667	4.65127e+07	6.05322e+06	100	0.0105651	2.08996e+06	78651	171737848	1.14824e+07	8.16622e+06	1.19234e+06	0.0539894	0.0029007
33.4167	4.58725e+07	5.86219e+06	100	0.0107819	2.08347e+06	75985.6	1.72954e+08	1.1112e+07	8.06851e+06	1.09622e+06	0.0538433	0.00286251
33.6669	4.51554e+07	5.67242e+06	100	0.0108597	2.0765e+06	74063.2	1.73327e+08	1.078e+07	7.98356e+06	1.02847e+06	0.0536042	0.00278706
33.9172	4.43927e+07	5.49934e+06	100	0.0109873	2.07342e+06	72840.4	174058588	1.04809e+07	7.95181e+06	980599	0.0534983	0.00275033
34.1672	4.36606e+07	5.32902e+06	100	0.0112141	2.07272e+06	71581	1.7506e+08	1.02079e+07	7.88388e+06	939024	0.053328	0.00273725
34.4175	4.2931e+07	5.16406e+06	99.9965	0.0105442	2.0704e+06	70764.7	1.75944e+08	9.95734e+06	7.84866e+06	903706	0.0534013	0.00271395
34.6678	4.21921e+07	5.01956e+06	99.9965	0.0100143	2.06518e+06	70338.8	1.76788e+08	9.74276e+06	7.80503e+06	879332	0.0533201	0.00265779
34.9178	4.14734e+07	4.88734e+06	99.9965	0.0100919	2.0632e+06	70445.6	1.77144e+08	9.58825e+06	7.77546e+06	870140	0.0532248	0.00271704
35.1678	4.07772e+07	4.78153e+06	99.9965	0.0106068	2.06039e+06	70380.3	1.77756e+08	9.47651e+06	7.71564e+06	860862	0.053183	0.00274071
35.4181	4.01304e+07	4.68479e+06	99.9965	0.0114917	2.05871e+06	69856	1.78594e+08	9.36729e+06	7.67658e+06	840076	0.0530471	0.00284589
35.6681	39486912	4.60632e+06	99.9965	0.0128903	2056307	69471.3	1.79655e+08	9.29785e+06	7.64446e+06	825817	0.0529217	0.00293597
35.9183	3.88263e+07	4.53292e+06	99.9965	0.0138088	2.05417e+06	69774.3	180148272	9.26702e+06	7.63057e+06	820280	0.0528258	0.00303082
36.1683	38304996	4.46568e+06	99.9965	0.0149937	2.05161e+06	70221.2	1.80744e+08	9.27061e+06	7.60465e+06	821245	0.0524523	0.00308343
36.4186	3.78465e+07	4.41767e+06	99.9965	0.0174148	2.04947e+06	70217.7	1.80926e+08	9.27496e+06	7.56948e+06	815996	0.0523694	0.00316937
36.6689	3.74267e+07	4.38851e+06	99.9965	0.0188594	2.0479e+06	69623.8	1.81107e+08	9.24028e+06	7.55511e+06	798533	0.0521442	0.00326006
36.9189	3.68951e+07	4.34631e+06	99.9965	0.0207098	2.04617e+06	69053.3	1.81464e+08	9.17988e+06	7.55981e+06	778018	0.0519258	0.0033183
37.1692	3.64224e+07	4.31555e+06	99.9965	0.0220614	2.04477e+06	68752.9	1.817e+08	9.11886e+06	7.5678e+06	763755	0.0517438	0.00334309
37.4192	3.59729e+07	4.26449e+06	99.993	0.0230896	2.04305e+06	68185.3	1.81659e+08	9.03527e+06	7.56664e+06	744786	0.0514017	0.00338043
37.6692	3.55466e+07	4.21921e+06	99.993	0.0256527	2.04232e+06	67222.4	181672652	8.95321e+06	7.55718e+06	722967	0.0513351	0.00343261
37.9194	3.51546e+07	4.16466e+06	99.9895	0.0286639	2.03884e+06	66430.1	1.81651e+08	8.86129e+06	7.52558e+06	705630	0.051204	0.00347838
38.1697	3.46831e+07	4.10032e+06	99.9895	0.0308134	2.03745e+06	66355.7	1.81761e+08	8.81249e+06	7.50927e+06	700500	0.0509296	0.0034344
38.4197	3.41339e+07	4.03376e+06	99.9895	0.032624	2.03684e+06	66493.4	1.81889e+08	8.79221e+06	7.49397e+06	698757	0.0506059	0.00334532
38.67	33761038	3.97119e+06	99.9895	0.0332227	2.03688e+06	66614.6	1.81937e+08	8.76672e+06	7.50812e+06	699361	0.0505159	0.00329322
38.92	3.3439e+07	3.91631e+06	99.9895	0.0341516	2.03749e+06	66546.3	1.81919e+08	8.74124e+06	7.51453e+06	698121	0.050054	0.00321277
39.1703	32940550	3.86005e+06	99.9895	0.03582	2.03493e+06	66458.7	181855036	8.71274e+06	7.50358e+06	695447	0.0499282	0.00319822
39.4206	3.23824e+07	3.80703e+06	99.9895	0.0360746	2.03403e+06	66603.6	181817156	8.68312e+06	7.46515e+06	694885	0.0496964	0.00309556
39.6708	31980296	3.75906e+06	99.986	0.0362722	2.03236e+06	66624.8	1.81632e+08	8.65483e+06	7.46045e+06	694654	0.0494313	0.00308149
39.9208	31627630	3.70463e+06	99.9826	0.0366936	2.03332e+06	66202.1	1.81424e+08	8.6038e+06	7.45817e+06	690233	0.049443	0.00310379
40.1708	3.12746e+07	3.6345e+06	99.9826	0.037617	2.03304e+06	65807.3	1.81707e+08	8.53636e+06	7.46364e+06	683857	0.0491998	0.00317659

## Sheet: Fig3a
well	hours	cell_line	VerticalField4x4_mag_250_hz_MedianThreshold		well	hours	cell_line	LateralField4x4_mag_16000_hz_MedianThreshold		well	hours	cell_line	VerticalField4x4_mag_4000_hz_MedianThresholdRMS
A4	5.13059	MDCK Red nuclei-Green membrane	7.28125e+06		A4	5.13059	MDCK Red nuclei-Green membrane	1.63096e+07		B1	5.13059	MDCK Red nuclei-Green membrane	0.114081
A4	5.38074	MDCK Red nuclei-Green membrane	7.33522e+06		A4	5.38074	MDCK Red nuclei-Green membrane	1.62907e+07		B1	5.38074	MDCK Red nuclei-Green membrane	0.117134
A4	5.63093	MDCK Red nuclei-Green membrane	7.40012e+06		A4	5.63093	MDCK Red nuclei-Green membrane	1.62065e+07		B1	5.63093	MDCK Red nuclei-Green membrane	0.119064
A4	5.88111	MDCK Red nuclei-Green membrane	7.48028e+06		A4	5.88111	MDCK Red nuclei-Green membrane	1.61051e+07		B1	5.88111	MDCK Red nuclei-Green membrane	0.121953
A4	6.13127	MDCK Red nuclei-Green membrane	7.57787e+06		A4	6.13127	MDCK Red nuclei-Green membrane	1.60226e+07		B1	6.13127	MDCK Red nuclei-Green membrane	0.122315
A4	6.38142	MDCK Red nuclei-Green membrane	7.69469e+06		A4	6.38142	MDCK Red nuclei-Green membrane	1.59748e+07		B1	6.38142	MDCK Red nuclei-Green membrane	0.125076
A4	6.63157	MDCK Red nuclei-Green membrane	7.83055e+06		A4	6.63157	MDCK Red nuclei-Green membrane	1.59715e+07		B1	6.63157	MDCK Red nuclei-Green membrane	0.128924
A4	6.88176	MDCK Red nuclei-Green membrane	7.99314e+06		A4	6.88176	MDCK Red nuclei-Green membrane	1.60379e+07		B1	6.88176	MDCK Red nuclei-Green membrane	0.132197
A4	7.13191	MDCK Red nuclei-Green membrane	8.18716e+06		A4	7.13191	MDCK Red nuclei-Green membrane	1.6209e+07		B1	7.13191	MDCK Red nuclei-Green membrane	0.134726
A4	7.3821	MDCK Red nuclei-Green membrane	8.41288e+06		A4	7.3821	MDCK Red nuclei-Green membrane	1.65028e+07		B1	7.3821	MDCK Red nuclei-Green membrane	0.134149
A4	7.63225	MDCK Red nuclei-Green membrane	8.67906e+06		A4	7.63225	MDCK Red nuclei-Green membrane	1.69467e+07		B1	7.63225	MDCK Red nuclei-Green membrane	0.134917
A4	7.88241	MDCK Red nuclei-Green membrane	8.99144e+06		A4	7.88241	MDCK Red nuclei-Green membrane	1.75821e+07		B1	7.88241	MDCK Red nuclei-Green membrane	0.13673
A4	8.13253	MDCK Red nuclei-Green membrane	9.34457e+06		A4	8.13253	MDCK Red nuclei-Green membrane	1.84274e+07		B1	8.13253	MDCK Red nuclei-Green membrane	0.136339
A4	8.38265	MDCK Red nuclei-Green membrane	9.74361e+06		A4	8.38265	MDCK Red nuclei-Green membrane	1.95475e+07		B1	8.38265	MDCK Red nuclei-Green membrane	0.137595
A4	8.63278	MDCK Red nuclei-Green membrane	1.01999e+07		A4	8.63278	MDCK Red nuclei-Green membrane	2.10868e+07		B1	8.63278	MDCK Red nuclei-Green membrane	0.137487
A4	8.8829	MDCK Red nuclei-Green membrane	1.07194e+07		A4	8.8829	MDCK Red nuclei-Green membrane	2.3108e+07		B1	8.8829	MDCK Red nuclei-Green membrane	0.136024
A4	9.13299	MDCK Red nuclei-Green membrane	1.13031e+07		A4	9.13299	MDCK Red nuclei-Green membrane	2.55411e+07		B1	9.13299	MDCK Red nuclei-Green membrane	0.135768
A4	9.38312	MDCK Red nuclei-Green membrane	1.19408e+07		A4	9.38312	MDCK Red nuclei-Green membrane	2.83651e+07		B1	9.38312	MDCK Red nuclei-Green membrane	0.134732
A4	9.63321	MDCK Red nuclei-Green membrane	1.26393e+07		A4	9.63321	MDCK Red nuclei-Green membrane	3.15942e+07		B1	9.63321	MDCK Red nuclei-Green membrane	0.135261
A4	9.88333	MDCK Red nuclei-Green membrane	1.33749e+07		A4	9.88333	MDCK Red nuclei-Green membrane	3.51853e+07		B1	9.88333	MDCK Red nuclei-Green membrane	0.134126
A4	10.1335	MDCK Red nuclei-Green membrane	1.41442e+07		A4	10.1335	MDCK Red nuclei-Green membrane	3.9067e+07		B1	10.1335	MDCK Red nuclei-Green membrane	0.131971
A4	10.3836	MDCK Red nuclei-Green membrane	1.4946e+07		A4	10.3836	MDCK Red nuclei-Green membrane	4.31676e+07		B1	10.3836	MDCK Red nuclei-Green membrane	0.131637
A4	10.6337	MDCK Red nuclei-Green membrane	1.57422e+07		A4	10.6337	MDCK Red nuclei-Green membrane	4.73303e+07		B1	10.6337	MDCK Red nuclei-Green membrane	0.130911
A4	10.8839	MDCK Red nuclei-Green membrane	1.65311e+07		A4	10.8839	MDCK Red nuclei-Green membrane	5.1412e+07		B1	10.8839	MDCK Red nuclei-Green membrane	0.130199
A4	11.134	MDCK Red nuclei-Green membrane	1.72974e+07		A4	11.134	MDCK Red nuclei-Green membrane	5.53246e+07		B1	11.134	MDCK Red nuclei-Green membrane	0.129382
A4	11.3842	MDCK Red nuclei-Green membrane	1.80116e+07		A4	11.3842	MDCK Red nuclei-Green membrane	5.91201e+07		B1	11.3842	MDCK Red nuclei-Green membrane	0.127998
A4	11.6343	MDCK Red nuclei-Green membrane	1.86888e+07		A4	11.6343	MDCK Red nuclei-Green membrane	6.27234e+07		B1	11.6343	MDCK Red nuclei-Green membrane	0.126203
A4	11.8845	MDCK Red nuclei-Green membrane	1.93036e+07		A4	11.8845	MDCK Red nuclei-Green membrane	6.61015e+07		B1	11.8845	MDCK Red nuclei-Green membrane	0.125257
A4	12.1346	MDCK Red nuclei-Green membrane	1.98762e+07		A4	12.1346	MDCK Red nuclei-Green membrane	6.93852e+07		B1	12.1346	MDCK Red nuclei-Green membrane	0.123646
A4	12.3848	MDCK Red nuclei-Green membrane	2.0386e+07		A4	12.3848	MDCK Red nuclei-Green membrane	7.24105e+07		B1	12.3848	MDCK Red nuclei-Green membrane	0.123421
A4	12.635	MDCK Red nuclei-Green membrane	2.08322e+07		A4	12.635	MDCK Red nuclei-Green membrane	7.5172e+07		B1	12.635	MDCK Red nuclei-Green membrane	0.122032
A4	12.8852	MDCK Red nuclei-Green membrane	2.12323e+07		A4	12.8852	MDCK Red nuclei-Green membrane	7.78444e+07		B1	12.8852	MDCK Red nuclei-Green membrane	0.121024
A4	13.1353	MDCK Red nuclei-Green membrane	2.15911e+07		A4	13.1353	MDCK Red nuclei-Green membrane	8.04568e+07		B1	13.1353	MDCK Red nuclei-Green membrane	0.11949
A4	13.3855	MDCK Red nuclei-Green membrane	2.19107e+07		A4	13.3855	MDCK Red nuclei-Green membrane	8.29405e+07		B1	13.3855	MDCK Red nuclei-Green membrane	0.117737
A4	13.6356	MDCK Red nuclei-Green membrane	2.22176e+07		A4	13.6356	MDCK Red nuclei-Green membrane	8.54504e+07		B1	13.6356	MDCK Red nuclei-Green membrane	0.115992
A4	13.8858	MDCK Red nuclei-Green membrane	2.2486e+07		A4	13.8858	MDCK Red nuclei-Green membrane	8.78776e+07		B1	13.8858	MDCK Red nuclei-Green membrane	0.116108
A4	14.136	MDCK Red nuclei-Green membrane	2.27032e+07		A4	14.136	MDCK Red nuclei-Green membrane	9.01341e+07		B1	14.136	MDCK Red nuclei-Green membrane	0.114952
A4	14.3861	MDCK Red nuclei-Green membrane	2.28823e+07		A4	14.3861	MDCK Red nuclei-Green membrane	9.22519e+07		B1	14.3861	MDCK Red nuclei-Green membrane	0.11467
A4	14.6363	MDCK Red nuclei-Green membrane	2.30238e+07		A4	14.6363	MDCK Red nuclei-Green membrane	9.42634e+07		B1	14.6363	MDCK Red nuclei-Green membrane	0.114946
A4	14.8864	MDCK Red nuclei-Green membrane	2.31457e+07		A4	14.8864	MDCK Red nuclei-Green membrane	9.63279e+07		B1	14.8864	MDCK Red nuclei-Green membrane	0.114206
A4	15.1366	MDCK Red nuclei-Green membrane	2.32717e+07		A4	15.1366	MDCK Red nuclei-Green membrane	9.82253e+07		B1	15.1366	MDCK Red nuclei-Green membrane	0.113523
A4	15.3867	MDCK Red nuclei-Green membrane	2.33599e+07		A4	15.3867	MDCK Red nuclei-Green membrane	9.99515e+07		B1	15.3867	MDCK Red nuclei-Green membrane	0.112231
A4	15.6369	MDCK Red nuclei-Green membrane	2.34503e+07		A4	15.6369	MDCK Red nuclei-Green membrane	1.01715e+08		B1	15.6369	MDCK Red nuclei-Green membrane	0.112189
A4	15.887	MDCK Red nuclei-Green membrane	2.3518e+07		A4	15.887	MDCK Red nuclei-Green membrane	1.03118e+08		B1	15.887	MDCK Red nuclei-Green membrane	0.112031
A4	16.1372	MDCK Red nuclei-Green membrane	2.35705e+07		A4	16.1372	MDCK Red nuclei-Green membrane	1.04342e+08		B1	16.1372	MDCK Red nuclei-Green membrane	0.110668
A4	16.3874	MDCK Red nuclei-Green membrane	2.36442e+07		A4	16.3874	MDCK Red nuclei-Green membrane	1.05652e+08		B1	16.3874	MDCK Red nuclei-Green membrane	0.109782
A4	16.6376	MDCK Red nuclei-Green membrane	2.37308e+07		A4	16.6376	MDCK Red nuclei-Green membrane	1.0677e+08		B1	16.6376	MDCK Red nuclei-Green membrane	0.109909
A4	16.8877	MDCK Red nuclei-Green membrane	2.38449e+07		A4	16.8877	MDCK Red nuclei-Green membrane	1.07828e+08		B1	16.8877	MDCK Red nuclei-Green membrane	0.107786
A4	17.1379	MDCK Red nuclei-Green membrane	2.39639e+07		A4	17.1379	MDCK Red nuclei-Green membrane	1.08757e+08		B1	17.1379	MDCK Red nuclei-Green membrane	0.107046
A4	17.3881	MDCK Red nuclei-Green membrane	2.40861e+07		A4	17.3881	MDCK Red nuclei-Green membrane	1.09537e+08		B1	17.3881	MDCK Red nuclei-Green membrane	0.106438
A4	17.6382	MDCK Red nuclei-Green membrane	2.42366e+07		A4	17.6382	MDCK Red nuclei-Green membrane	1.10334e+08		B1	17.6382	MDCK Red nuclei-Green membrane	0.105422
A4	17.8884	MDCK Red nuclei-Green membrane	2.43795e+07		A4	17.8884	MDCK Red nuclei-Green membrane	1.10846e+08		B1	17.8884	MDCK Red nuclei-Green membrane	0.103623
A4	18.1385	MDCK Red nuclei-Green membrane	2.45383e+07		A4	18.1385	MDCK Red nuclei-Green membrane	1.11376e+08		B1	18.1385	MDCK Red nuclei-Green membrane	0.102299
A4	18.3887	MDCK Red nuclei-Green membrane	2.47153e+07		A4	18.3887	MDCK Red nuclei-Green membrane	1.11854e+08		B1	18.3887	MDCK Red nuclei-Green membrane	0.100735
A4	18.6388	MDCK Red nuclei-Green membrane	2.49187e+07		A4	18.6388	MDCK Red nuclei-Green membrane	1.12256e+08		B1	18.6388	MDCK Red nuclei-Green membrane	0.0999116
A4	18.889	MDCK Red nuclei-Green membrane	2.51352e+07		A4	18.889	MDCK Red nuclei-Green membrane	1.1252e+08		B1	18.889	MDCK Red nuclei-Green membrane	0.0976714
A4	19.1391	MDCK Red nuclei-Green membrane	2.53751e+07		A4	19.1391	MDCK Red nuclei-Green membrane	1.12798e+08		B1	19.1391	MDCK Red nuclei-Green membrane	0.0965773
A4	19.3893	MDCK Red nuclei-Green membrane	2.5645e+07		A4	19.3893	MDCK Red nuclei-Green membrane	1.12909e+08		B1	19.3893	MDCK Red nuclei-Green membrane	0.0951873
A4	19.6395	MDCK Red nuclei-Green membrane	25915915		A4	19.6395	MDCK Red nuclei-Green membrane	1.13065e+08		B1	19.6395	MDCK Red nuclei-Green membrane	0.0937724
A4	19.8897	MDCK Red nuclei-Green membrane	2.62027e+07		A4	19.8897	MDCK Red nuclei-Green membrane	1.13124e+08		B1	19.8897	MDCK Red nuclei-Green membrane	0.0929682
A4	20.1399	MDCK Red nuclei-Green membrane	2.65113e+07		A4	20.1399	MDCK Red nuclei-Green membrane	1.13109e+08		B1	20.1399	MDCK Red nuclei-Green membrane	0.0915738
A4	20.3901	MDCK Red nuclei-Green membrane	2.6831e+07		A4	20.3901	MDCK Red nuclei-Green membrane	1.12957e+08		B1	20.3901	MDCK Red nuclei-Green membrane	0.090313
A4	20.6403	MDCK Red nuclei-Green membrane	2.71842e+07		A4	20.6403	MDCK Red nuclei-Green membrane	1.12771e+08		B1	20.6403	MDCK Red nuclei-Green membrane	0.089321
A4	20.8905	MDCK Red nuclei-Green membrane	2.75327e+07		A4	20.8905	MDCK Red nuclei-Green membrane	1.12265e+08		B1	20.8905	MDCK Red nuclei-Green membrane	0.0872232
A4	21.1407	MDCK Red nuclei-Green membrane	2.79195e+07		A4	21.1407	MDCK Red nuclei-Green membrane	1.12059e+08		B1	21.1407	MDCK Red nuclei-Green membrane	0.085133
A4	21.391	MDCK Red nuclei-Green membrane	2.83065e+07		A4	21.391	MDCK Red nuclei-Green membrane	1.11681e+08		B1	21.391	MDCK Red nuclei-Green membrane	0.0832938
A4	21.6412	MDCK Red nuclei-Green membrane	2.86988e+07		A4	21.6412	MDCK Red nuclei-Green membrane	1.11221e+08		B1	21.6412	MDCK Red nuclei-Green membrane	0.0816549
A4	21.8914	MDCK Red nuclei-Green membrane	2.91344e+07		A4	21.8914	MDCK Red nuclei-Green membrane	1.10737e+08		B1	21.8914	MDCK Red nuclei-Green membrane	0.0794071
A4	22.1415	MDCK Red nuclei-Green membrane	2.95764e+07		A4	22.1415	MDCK Red nuclei-Green membrane	1.10124e+08		B1	22.1415	MDCK Red nuclei-Green membrane	0.0773947
A4	22.3917	MDCK Red nuclei-Green membrane	3.00358e+07		A4	22.3917	MDCK Red nuclei-Green membrane	1.09391e+08		B1	22.3917	MDCK Red nuclei-Green membrane	0.0765421
A4	22.6419	MDCK Red nuclei-Green membrane	3.05193e+07		A4	22.6419	MDCK Red nuclei-Green membrane	1.0892e+08		B1	22.6419	MDCK Red nuclei-Green membrane	0.0751917
A4	22.8921	MDCK Red nuclei-Green membrane	3.09992e+07		A4	22.8921	MDCK Red nuclei-Green membrane	1.08198e+08		B1	22.8921	MDCK Red nuclei-Green membrane	0.0740419
A4	23.1423	MDCK Red nuclei-Green membrane	3.15141e+07		A4	23.1423	MDCK Red nuclei-Green membrane	1.07717e+08		B1	23.1423	MDCK Red nuclei-Green membrane	0.073505
A4	23.3924	MDCK Red nuclei-Green membrane	3.19869e+07		A4	23.3924	MDCK Red nuclei-Green membrane	1.06852e+08		B1	23.3924	MDCK Red nuclei-Green membrane	0.0722415
A4	23.6426	MDCK Red nuclei-Green membrane	3.24453e+07		A4	23.6426	MDCK Red nuclei-Green membrane	1.05621e+08		B1	23.6426	MDCK Red nuclei-Green membrane	0.0709336
A4	23.8928	MDCK Red nuclei-Green membrane	3.28992e+07		A4	23.8928	MDCK Red nuclei-Green membrane	1.04554e+08		B1	23.8928	MDCK Red nuclei-Green membrane	0.0704618
A4	24.143	MDCK Red nuclei-Green membrane	3.33283e+07		A4	24.143	MDCK Red nuclei-Green membrane	1.03249e+08		B1	24.143	MDCK Red nuclei-Green membrane	0.0709805
A4	24.3931	MDCK Red nuclei-Green membrane	3.37693e+07		A4	24.3931	MDCK Red nuclei-Green membrane	1.01958e+08		B1	24.3931	MDCK Red nuclei-Green membrane	0.0711709
A4	24.6416	MDCK Red nuclei-Green membrane	3.41689e+07		A4	24.6416	MDCK Red nuclei-Green membrane	1.00715e+08		B1	24.6416	MDCK Red nuclei-Green membrane	0.0702927
A4	24.8901	MDCK Red nuclei-Green membrane	3.4737e+07		A4	24.8901	MDCK Red nuclei-Green membrane	9.99393e+07		B1	24.8901	MDCK Red nuclei-Green membrane	0.0709759
A4	25.1385	MDCK Red nuclei-Green membrane	3.51063e+07		A4	25.1385	MDCK Red nuclei-Green membrane	9.81734e+07		B1	25.1385	MDCK Red nuclei-Green membrane	0.07068
A4	25.387	MDCK Red nuclei-Green membrane	3.54119e+07		A4	25.387	MDCK Red nuclei-Green membrane	9.69815e+07		B1	25.387	MDCK Red nuclei-Green membrane	0.0701892
A4	25.6356	MDCK Red nuclei-Green membrane	3.56954e+07		A4	25.6356	MDCK Red nuclei-Green membrane	9.59058e+07		B1	25.6356	MDCK Red nuclei-Green membrane	0.0710059
A4	25.8841	MDCK Red nuclei-Green membrane	3.59444e+07		A4	25.8841	MDCK Red nuclei-Green membrane	9.4607e+07		B1	25.8841	MDCK Red nuclei-Green membrane	0.0723399
A4	26.1326	MDCK Red nuclei-Green membrane	3.61852e+07		A4	26.1326	MDCK Red nuclei-Green membrane	9.30589e+07		B1	26.1326	MDCK Red nuclei-Green membrane	0.0727446
A4	26.3811	MDCK Red nuclei-Green membrane	3.63882e+07		A4	26.3811	MDCK Red nuclei-Green membrane	9.16951e+07		B1	26.3811	MDCK Red nuclei-Green membrane	0.0724244
A4	26.6296	MDCK Red nuclei-Green membrane	3.65601e+07		A4	26.6296	MDCK Red nuclei-Green membrane	9.01741e+07		B1	26.6296	MDCK Red nuclei-Green membrane	0.0724742
A4	26.8798	MDCK Red nuclei-Green membrane	3.66812e+07		A4	26.8798	MDCK Red nuclei-Green membrane	8.85e+07		B1	26.8798	MDCK Red nuclei-Green membrane	0.0731623
A4	27.13	MDCK Red nuclei-Green membrane	3.65738e+07		A4	27.13	MDCK Red nuclei-Green membrane	8.62387e+07		B1	27.13	MDCK Red nuclei-Green membrane	0.0727458
A4	27.3802	MDCK Red nuclei-Green membrane	3.66106e+07		A4	27.3802	MDCK Red nuclei-Green membrane	8.50215e+07		B1	27.3802	MDCK Red nuclei-Green membrane	0.0731355
A4	27.6304	MDCK Red nuclei-Green membrane	3.66416e+07		A4	27.6304	MDCK Red nuclei-Green membrane	8.30048e+07		B1	27.6304	MDCK Red nuclei-Green membrane	0.0740621
A4	27.8805	MDCK Red nuclei-Green membrane	3.66482e+07		A4	27.8805	MDCK Red nuclei-Green membrane	8.10009e+07		B1	27.8805	MDCK Red nuclei-Green membrane	0.0744899
A4	28.1307	MDCK Red nuclei-Green membrane	3.66241e+07		A4	28.1307	MDCK Red nuclei-Green membrane	7.96561e+07		B1	28.1307	MDCK Red nuclei-Green membrane	0.074107
A4	28.3809	MDCK Red nuclei-Green membrane	3.65455e+07		A4	28.3809	MDCK Red nuclei-Green membrane	7.83774e+07		B1	28.3809	MDCK Red nuclei-Green membrane	0.074368
A4	28.631	MDCK Red nuclei-Green membrane	3.64485e+07		A4	28.631	MDCK Red nuclei-Green membrane	7.68169e+07		B1	28.631	MDCK Red nuclei-Green membrane	0.0744542
A4	28.8812	MDCK Red nuclei-Green membrane	3.63112e+07		A4	28.8812	MDCK Red nuclei-Green membrane	7.53402e+07		B1	28.8812	MDCK Red nuclei-Green membrane	0.0742617
A4	29.1314	MDCK Red nuclei-Green membrane	3.61976e+07		A4	29.1314	MDCK Red nuclei-Green membrane	7.40784e+07		B1	29.1314	MDCK Red nuclei-Green membrane	0.0740258
A4	29.3816	MDCK Red nuclei-Green membrane	3.6011e+07		A4	29.3816	MDCK Red nuclei-Green membrane	7.23231e+07		B1	29.3816	MDCK Red nuclei-Green membrane	0.0747704
A4	29.6318	MDCK Red nuclei-Green membrane	3.57923e+07		A4	29.6318	MDCK Red nuclei-Green membrane	7.05851e+07		B1	29.6318	MDCK Red nuclei-Green membrane	0.0753882
A4	29.882	MDCK Red nuclei-Green membrane	3.55245e+07		A4	29.882	MDCK Red nuclei-Green membrane	6.87475e+07		B1	29.882	MDCK Red nuclei-Green membrane	0.0759013
A4	30.1322	MDCK Red nuclei-Green membrane	3.52716e+07		A4	30.1322	MDCK Red nuclei-Green membrane	6.70579e+07		B1	30.1322	MDCK Red nuclei-Green membrane	0.0764969
A4	30.3823	MDCK Red nuclei-Green membrane	3.49921e+07		A4	30.3823	MDCK Red nuclei-Green membrane	6.52937e+07		B1	30.3823	MDCK Red nuclei-Green membrane	0.076916
A4	30.6325	MDCK Red nuclei-Green membrane	3.46643e+07		A4	30.6325	MDCK Red nuclei-Green membrane	6.32588e+07		B1	30.6325	MDCK Red nuclei-Green membrane	0.0765606
A4	30.8827	MDCK Red nuclei-Green membrane	3.42929e+07		A4	30.8827	MDCK Red nuclei-Green membrane	6.11464e+07		B1	30.8827	MDCK Red nuclei-Green membrane	0.0768525
A4	31.1329	MDCK Red nuclei-Green membrane	3.38938e+07		A4	31.1329	MDCK Red nuclei-Green membrane	5.89208e+07		B1	31.1329	MDCK Red nuclei-Green membrane	0.0787575
A4	31.383	MDCK Red nuclei-Green membrane	3.34685e+07		A4	31.383	MDCK Red nuclei-Green membrane	5.66471e+07		B1	31.383	MDCK Red nuclei-Green membrane	0.0799667
A4	31.6332	MDCK Red nuclei-Green membrane	3.30886e+07		A4	31.6332	MDCK Red nuclei-Green membrane	5.48008e+07		B1	31.6332	MDCK Red nuclei-Green membrane	0.0796838
A4	31.8834	MDCK Red nuclei-Green membrane	3.27121e+07		A4	31.8834	MDCK Red nuclei-Green membrane	5.31627e+07		B1	31.8834	MDCK Red nuclei-Green membrane	0.0796362
A4	32.1336	MDCK Red nuclei-Green membrane	3.23389e+07		A4	32.1336	MDCK Red nuclei-Green membrane	5.17382e+07		B1	32.1336	MDCK Red nuclei-Green membrane	0.0800599
A4	32.3838	MDCK Red nuclei-Green membrane	3.19037e+07		A4	32.3838	MDCK Red nuclei-Green membrane	5.00129e+07		B1	32.3838	MDCK Red nuclei-Green membrane	0.0797349
A4	32.634	MDCK Red nuclei-Green membrane	3.1484e+07		A4	32.634	MDCK Red nuclei-Green membrane	4.82114e+07		B1	32.634	MDCK Red nuclei-Green membrane	0.0800086
A4	32.8841	MDCK Red nuclei-Green membrane	3.10916e+07		A4	32.8841	MDCK Red nuclei-Green membrane	4.65661e+07		B1	32.8841	MDCK Red nuclei-Green membrane	0.0801011
A4	33.1343	MDCK Red nuclei-Green membrane	3.07038e+07		A4	33.1343	MDCK Red nuclei-Green membrane	4.52075e+07		B1	33.1343	MDCK Red nuclei-Green membrane	0.0788092
A4	33.3844	MDCK Red nuclei-Green membrane	3.03185e+07		A4	33.3844	MDCK Red nuclei-Green membrane	4.36241e+07		B1	33.3844	MDCK Red nuclei-Green membrane	0.0773286
A4	33.6346	MDCK Red nuclei-Green membrane	2.99163e+07		A4	33.6346	MDCK Red nuclei-Green membrane	4.20684e+07		B1	33.6346	MDCK Red nuclei-Green membrane	0.0767329
A4	33.8848	MDCK Red nuclei-Green membrane	2.94917e+07		A4	33.8848	MDCK Red nuclei-Green membrane	4.02554e+07		B1	33.8848	MDCK Red nuclei-Green membrane	0.0766908
A4	34.1349	MDCK Red nuclei-Green membrane	2.90814e+07		A4	34.1349	MDCK Red nuclei-Green membrane	3.81861e+07		B1	34.1349	MDCK Red nuclei-Green membrane	0.076983
A4	34.385	MDCK Red nuclei-Green membrane	2.86742e+07		A4	34.385	MDCK Red nuclei-Green membrane	3.60382e+07		B1	34.385	MDCK Red nuclei-Green membrane	0.0759496
A4	34.6352	MDCK Red nuclei-Green membrane	2.82997e+07		A4	34.6352	MDCK Red nuclei-Green membrane	3.38488e+07		B1	34.6352	MDCK Red nuclei-Green membrane	0.0766425
A4	34.8853	MDCK Red nuclei-Green membrane	2.79269e+07		A4	34.8853	MDCK Red nuclei-Green membrane	3.15405e+07		B1	34.8853	MDCK Red nuclei-Green membrane	0.0754171
A4	35.1355	MDCK Red nuclei-Green membrane	2.75359e+07		A4	35.1355	MDCK Red nuclei-Green membrane	2.93682e+07		B1	35.1355	MDCK Red nuclei-Green membrane	0.0757424
A4	35.3856	MDCK Red nuclei-Green membrane	2.71585e+07		A4	35.3856	MDCK Red nuclei-Green membrane	2.71264e+07		B1	35.3856	MDCK Red nuclei-Green membrane	0.0768215
A4	35.6358	MDCK Red nuclei-Green membrane	2.67501e+07		A4	35.6358	MDCK Red nuclei-Green membrane	2.51195e+07		B1	35.6358	MDCK Red nuclei-Green membrane	0.0761971
A4	35.886	MDCK Red nuclei-Green membrane	2.63433e+07		A4	35.886	MDCK Red nuclei-Green membrane	2.33242e+07		B1	35.886	MDCK Red nuclei-Green membrane	0.0756543
A4	36.1362	MDCK Red nuclei-Green membrane	2.59643e+07		A4	36.1362	MDCK Red nuclei-Green membrane	2.19792e+07		B1	36.1362	MDCK Red nuclei-Green membrane	0.075861
A4	36.3864	MDCK Red nuclei-Green membrane	2.55709e+07		A4	36.3864	MDCK Red nuclei-Green membrane	2.07963e+07		B1	36.3864	MDCK Red nuclei-Green membrane	0.0743957
A4	36.6366	MDCK Red nuclei-Green membrane	2.5192e+07		A4	36.6366	MDCK Red nuclei-Green membrane	1.9618e+07		B1	36.6366	MDCK Red nuclei-Green membrane	0.0748709
A4	36.8868	MDCK Red nuclei-Green membrane	2.48046e+07		A4	36.8868	MDCK Red nuclei-Green membrane	1.85693e+07		B1	36.8868	MDCK Red nuclei-Green membrane	0.0732113
A4	37.1369	MDCK Red nuclei-Green membrane	2.43968e+07		A4	37.1369	MDCK Red nuclei-Green membrane	1.7829e+07		B1	37.1369	MDCK Red nuclei-Green membrane	0.0725726
A4	37.3871	MDCK Red nuclei-Green membrane	2.4028e+07		A4	37.3871	MDCK Red nuclei-Green membrane	1.71486e+07		B1	37.3871	MDCK Red nuclei-Green membrane	0.0717359
A4	37.6373	MDCK Red nuclei-Green membrane	2.36607e+07		A4	37.6373	MDCK Red nuclei-Green membrane	1.65637e+07		B1	37.6373	MDCK Red nuclei-Green membrane	0.0705776
A4	37.8874	MDCK Red nuclei-Green membrane	2.33285e+07		A4	37.8874	MDCK Red nuclei-Green membrane	1.61904e+07		B1	37.8874	MDCK Red nuclei-Green membrane	0.0699533
A4	38.1376	MDCK Red nuclei-Green membrane	2.3004e+07		A4	38.1376	MDCK Red nuclei-Green membrane	1.56268e+07		B1	38.1376	MDCK Red nuclei-Green membrane	0.0692642
A4	38.3877	MDCK Red nuclei-Green membrane	2.26803e+07		A4	38.3877	MDCK Red nuclei-Green membrane	1.48586e+07		B1	38.3877	MDCK Red nuclei-Green membrane	0.0679317
A4	38.6379	MDCK Red nuclei-Green membrane	2.23654e+07		A4	38.6379	MDCK Red nuclei-Green membrane	1.4144e+07		B1	38.6379	MDCK Red nuclei-Green membrane	0.0675641
A4	38.8881	MDCK Red nuclei-Green membrane	2.20519e+07		A4	38.8881	MDCK Red nuclei-Green membrane	1.35032e+07		B1	38.8881	MDCK Red nuclei-Green membrane	0.0651271
A4	39.1382	MDCK Red nuclei-Green membrane	2.1732e+07		A4	39.1382	MDCK Red nuclei-Green membrane	1.28979e+07		B1	39.1382	MDCK Red nuclei-Green membrane	0.0645375
A4	39.3883	MDCK Red nuclei-Green membrane	2.14423e+07		A4	39.3883	MDCK Red nuclei-Green membrane	1.22324e+07		B1	39.3883	MDCK Red nuclei-Green membrane	0.0652692
A4	39.6385	MDCK Red nuclei-Green membrane	2.11239e+07		A4	39.6385	MDCK Red nuclei-Green membrane	1.15882e+07		B1	39.6385	MDCK Red nuclei-Green membrane	0.0646279
A4	39.8886	MDCK Red nuclei-Green membrane	2.08214e+07		A4	39.8886	MDCK Red nuclei-Green membrane	1.10366e+07		B1	39.8886	MDCK Red nuclei-Green membrane	0.0643595
A4	40.1388	MDCK Red nuclei-Green membrane	2.05123e+07		A4	40.1388	MDCK Red nuclei-Green membrane	1.04743e+07		B1	40.1388	MDCK Red nuclei-Green membrane	0.0638133
A4	40.389	MDCK Red nuclei-Green membrane	2.02181e+07		A4	40.389	MDCK Red nuclei-Green membrane	9.98958e+06		B1	40.389	MDCK Red nuclei-Green membrane	0.0627207
A4	40.6392	MDCK Red nuclei-Green membrane	1.99069e+07		A4	40.6392	MDCK Red nuclei-Green membrane	9.52022e+06		B1	40.6392	MDCK Red nuclei-Green membrane	0.0623615
A4	40.8894	MDCK Red nuclei-Green membrane	1.95902e+07		A4	40.8894	MDCK Red nuclei-Green membrane	9.12079e+06		B1	40.8894	MDCK Red nuclei-Green membrane	0.0617677
A4	41.1396	MDCK Red nuclei-Green membrane	1.92834e+07		A4	41.1396	MDCK Red nuclei-Green membrane	8.77457e+06		B1	41.1396	MDCK Red nuclei-Green membrane	0.0623949
A4	41.3898	MDCK Red nuclei-Green membrane	1.89897e+07		A4	41.3898	MDCK Red nuclei-Green membrane	8.46618e+06		B1	41.3898	MDCK Red nuclei-Green membrane	0.0619467
A4	41.64	MDCK Red nuclei-Green membrane	1.87043e+07		A4	41.64	MDCK Red nuclei-Green membrane	8.18339e+06		B1	41.64	MDCK Red nuclei-Green membrane	0.0610994
A4	41.8902	MDCK Red nuclei-Green membrane	1.84404e+07		A4	41.8902	MDCK Red nuclei-Green membrane	7.91997e+06		B1	41.8902	MDCK Red nuclei-Green membrane	0.0603865
A4	42.1403	MDCK Red nuclei-Green membrane	1.81743e+07		A4	42.1403	MDCK Red nuclei-Green membrane	7.67585e+06		B1	42.1403	MDCK Red nuclei-Green membrane	0.060505
A4	42.3905	MDCK Red nuclei-Green membrane	1.79305e+07		A4	42.3905	MDCK Red nuclei-Green membrane	7.45486e+06		B1	42.3905	MDCK Red nuclei-Green membrane	0.0607341
A4	42.6406	MDCK Red nuclei-Green membrane	1.76937e+07		A4	42.6406	MDCK Red nuclei-Green membrane	7.24524e+06		B1	42.6406	MDCK Red nuclei-Green membrane	0.0611371
A4	42.8907	MDCK Red nuclei-Green membrane	1.74486e+07		A4	42.8907	MDCK Red nuclei-Green membrane	7.04272e+06		B1	42.8907	MDCK Red nuclei-Green membrane	0.0609807
A4	43.1409	MDCK Red nuclei-Green membrane	1.72256e+07		A4	43.1409	MDCK Red nuclei-Green membrane	6.84385e+06		B1	43.1409	MDCK Red nuclei-Green membrane	0.0606944
A4	43.391	MDCK Red nuclei-Green membrane	1.70064e+07		A4	43.391	MDCK Red nuclei-Green membrane	6.65051e+06		B1	43.391	MDCK Red nuclei-Green membrane	0.0600668
A4	43.6411	MDCK Red nuclei-Green membrane	1.67885e+07		A4	43.6411	MDCK Red nuclei-Green membrane	6.46957e+06		B1	43.6411	MDCK Red nuclei-Green membrane	0.0594959
A4	43.8913	MDCK Red nuclei-Green membrane	1.65722e+07		A4	43.8913	MDCK Red nuclei-Green membrane	6.30345e+06		B1	43.8913	MDCK Red nuclei-Green membrane	0.0582689
A4	44.1414	MDCK Red nuclei-Green membrane	1.63581e+07		A4	44.1414	MDCK Red nuclei-Green membrane	6.15639e+06		B1	44.1414	MDCK Red nuclei-Green membrane	0.0578202
A4	44.3916	MDCK Red nuclei-Green membrane	1.61475e+07		A4	44.3916	MDCK Red nuclei-Green membrane	6.01936e+06		B1	44.3916	MDCK Red nuclei-Green membrane	0.0569718
A4	44.6417	MDCK Red nuclei-Green membrane	1.59441e+07		A4	44.6417	MDCK Red nuclei-Green membrane	5.89049e+06		B1	44.6417	MDCK Red nuclei-Green membrane	0.0564633
A4	44.8919	MDCK Red nuclei-Green membrane	1.57473e+07		A4	44.8919	MDCK Red nuclei-Green membrane	5.77617e+06		B1	44.8919	MDCK Red nuclei-Green membrane	0.0560003
A4	45.142	MDCK Red nuclei-Green membrane	1.55815e+07		A4	45.142	MDCK Red nuclei-Green membrane	5.67982e+06		B1	45.142	MDCK Red nuclei-Green membrane	0.0550745
A4	45.3921	MDCK Red nuclei-Green membrane	1.54142e+07		A4	45.3921	MDCK Red nuclei-Green membrane	5.59865e+06		B1	45.3921	MDCK Red nuclei-Green membrane	0.0548127
A4	45.6423	MDCK Red nuclei-Green membrane	1.52541e+07		A4	45.6423	MDCK Red nuclei-Green membrane	5.53989e+06		B1	45.6423	MDCK Red nuclei-Green membrane	0.0547119
A4	45.8925	MDCK Red nuclei-Green membrane	1.51189e+07		A4	45.8925	MDCK Red nuclei-Green membrane	5.50284e+06		B1	45.8925	MDCK Red nuclei-Green membrane	0.0552846
A4	46.1427	MDCK Red nuclei-Green membrane	1.50037e+07		A4	46.1427	MDCK Red nuclei-Green membrane	5.47884e+06		B1	46.1427	MDCK Red nuclei-Green membrane	0.0556668
A4	46.3928	MDCK Red nuclei-Green membrane	1.48984e+07		A4	46.3928	MDCK Red nuclei-Green membrane	5.45823e+06		B1	46.3928	MDCK Red nuclei-Green membrane	0.0557157
A4	46.643	MDCK Red nuclei-Green membrane	1.47951e+07		A4	46.643	MDCK Red nuclei-Green membrane	5.44077e+06		B1	46.643	MDCK Red nuclei-Green membrane	0.056096
A4	46.8932	MDCK Red nuclei-Green membrane	1.47075e+07		A4	46.8932	MDCK Red nuclei-Green membrane	5.43357e+06		B1	46.8932	MDCK Red nuclei-Green membrane	0.0558702
A4	47.1434	MDCK Red nuclei-Green membrane	1.46214e+07		A4	47.1434	MDCK Red nuclei-Green membrane	5.42941e+06		B1	47.1434	MDCK Red nuclei-Green membrane	0.0562284
A4	47.3936	MDCK Red nuclei-Green membrane	1.45489e+07		A4	47.3936	MDCK Red nuclei-Green membrane	5.42871e+06		B1	47.3936	MDCK Red nuclei-Green membrane	0.0567633
A4	47.6438	MDCK Red nuclei-Green membrane	1.44848e+07		A4	47.6438	MDCK Red nuclei-Green membrane	5.43034e+06		B1	47.6438	MDCK Red nuclei-Green membrane	0.05881
A4	47.894	MDCK Red nuclei-Green membrane	1.44124e+07		A4	47.894	MDCK Red nuclei-Green membrane	5.42825e+06		B1	47.894	MDCK Red nuclei-Green membrane	0.0598172
A4	48.1442	MDCK Red nuclei-Green membrane	1.43477e+07		A4	48.1442	MDCK Red nuclei-Green membrane	5.40706e+06		B1	48.1442	MDCK Red nuclei-Green membrane	0.0611861
A4	48.3944	MDCK Red nuclei-Green membrane	1.42676e+07		A4	48.3944	MDCK Red nuclei-Green membrane	5.37619e+06		B1	48.3944	MDCK Red nuclei-Green membrane	0.0623052
A4	48.6445	MDCK Red nuclei-Green membrane	1.41886e+07		A4	48.6445	MDCK Red nuclei-Green membrane	5.34135e+06		B1	48.6445	MDCK Red nuclei-Green membrane	0.0626301
A4	48.8948	MDCK Red nuclei-Green membrane	1.41321e+07		A4	48.8948	MDCK Red nuclei-Green membrane	5.31735e+06		B1	48.8948	MDCK Red nuclei-Green membrane	0.062897
A4	49.1449	MDCK Red nuclei-Green membrane	1.40625e+07		A4	49.1449	MDCK Red nuclei-Green membrane	5.29159e+06		B1	49.1449	MDCK Red nuclei-Green membrane	0.0636387
A4	49.3951	MDCK Red nuclei-Green membrane	1.3996e+07		A4	49.3951	MDCK Red nuclei-Green membrane	5.26836e+06		B1	49.3951	MDCK Red nuclei-Green membrane	0.0634549
A4	49.6453	MDCK Red nuclei-Green membrane	1.3917e+07		A4	49.6453	MDCK Red nuclei-Green membrane	5.23556e+06		B1	49.6453	MDCK Red nuclei-Green membrane	0.0630915
A4	49.8955	MDCK Red nuclei-Green membrane	1.38229e+07		A4	49.8955	MDCK Red nuclei-Green membrane	5.19128e+06		B1	49.8955	MDCK Red nuclei-Green membrane	0.0619835
B4	5.13059	MDCK Red nuclei-Green membrane	6.88541e+06		B4	5.13059	MDCK Red nuclei-Green membrane	1.35926e+07		E9	5.13059	MDCK Red nuclei-Green membrane	0.136624
B4	5.38074	MDCK Red nuclei-Green membrane	6.93226e+06		B4	5.38074	MDCK Red nuclei-Green membrane	1.36764e+07		E9	5.38074	MDCK Red nuclei-Green membrane	0.137023
B4	5.63093	MDCK Red nuclei-Green membrane	6.98876e+06		B4	5.63093	MDCK Red nuclei-Green membrane	1.37442e+07		E9	5.63093	MDCK Red nuclei-Green membrane	0.13806
B4	5.88111	MDCK Red nuclei-Green membrane	7.05731e+06		B4	5.88111	MDCK Red nuclei-Green membrane	1.38325e+07		E9	5.88111	MDCK Red nuclei-Green membrane	0.139195
B4	6.13127	MDCK Red nuclei-Green membrane	7.13916e+06		B4	6.13127	MDCK Red nuclei-Green membrane	1.39521e+07		E9	6.13127	MDCK Red nuclei-Green membrane	0.138464
B4	6.38142	MDCK Red nuclei-Green membrane	7.23723e+06		B4	6.38142	MDCK Red nuclei-Green membrane	1.41285e+07		E9	6.38142	MDCK Red nuclei-Green membrane	0.139513
B4	6.63157	MDCK Red nuclei-Green membrane	7.35244e+06		B4	6.63157	MDCK Red nuclei-Green membrane	1.43427e+07		E9	6.63157	MDCK Red nuclei-Green membrane	0.138816
B4	6.88176	MDCK Red nuclei-Green membrane	7.48481e+06		B4	6.88176	MDCK Red nuclei-Green membrane	1.46122e+07		E9	6.88176	MDCK Red nuclei-Green membrane	0.138287
B4	7.13191	MDCK Red nuclei-Green membrane	7.63575e+06		B4	7.13191	MDCK Red nuclei-Green membrane	1.49293e+07		E9	7.13191	MDCK Red nuclei-Green membrane	0.138353
B4	7.3821	MDCK Red nuclei-Green membrane	7.80445e+06		B4	7.3821	MDCK Red nuclei-Green membrane	1.53281e+07		E9	7.3821	MDCK Red nuclei-Green membrane	0.136108
B4	7.63225	MDCK Red nuclei-Green membrane	7.99494e+06		B4	7.63225	MDCK Red nuclei-Green membrane	1.57841e+07		E9	7.63225	MDCK Red nuclei-Green membrane	0.135414
B4	7.88241	MDCK Red nuclei-Green membrane	8.21069e+06		B4	7.88241	MDCK Red nuclei-Green membrane	1.63579e+07		E9	7.88241	MDCK Red nuclei-Green membrane	0.135495
B4	8.13253	MDCK Red nuclei-Green membrane	8.45084e+06		B4	8.13253	MDCK Red nuclei-Green membrane	1.70288e+07		E9	8.13253	MDCK Red nuclei-Green membrane	0.135028
B4	8.38265	MDCK Red nuclei-Green membrane	8.71826e+06		B4	8.38265	MDCK Red nuclei-Green membrane	1.78292e+07		E9	8.38265	MDCK Red nuclei-Green membrane	0.134234
B4	8.63278	MDCK Red nuclei-Green membrane	9.01758e+06		B4	8.63278	MDCK Red nuclei-Green membrane	1.87425e+07		E9	8.63278	MDCK Red nuclei-Green membrane	0.132911
B4	8.8829	MDCK Red nuclei-Green membrane	9.34883e+06		B4	8.8829	MDCK Red nuclei-Green membrane	1.98454e+07		E9	8.8829	MDCK Red nuclei-Green membrane	0.132179
B4	9.13299	MDCK Red nuclei-Green membrane	9.71596e+06		B4	9.13299	MDCK Red nuclei-Green membrane	2.11175e+07		E9	9.13299	MDCK Red nuclei-Green membrane	0.130379
B4	9.38312	MDCK Red nuclei-Green membrane	1.01134e+07		B4	9.38312	MDCK Red nuclei-Green membrane	2.26091e+07		E9	9.38312	MDCK Red nuclei-Green membrane	0.128674
B4	9.63321	MDCK Red nuclei-Green membrane	1.05542e+07		B4	9.63321	MDCK Red nuclei-Green membrane	2.42324e+07		E9	9.63321	MDCK Red nuclei-Green membrane	0.127402
B4	9.88333	MDCK Red nuclei-Green membrane	1.10378e+07		B4	9.88333	MDCK Red nuclei-Green membrane	2.61231e+07		E9	9.88333	MDCK Red nuclei-Green membrane	0.12595
B4	10.1335	MDCK Red nuclei-Green membrane	1.15585e+07		B4	10.1335	MDCK Red nuclei-Green membrane	2.81463e+07		E9	10.1335	MDCK Red nuclei-Green membrane	0.123344
B4	10.3836	MDCK Red nuclei-Green membrane	1.2119e+07		B4	10.3836	MDCK Red nuclei-Green membrane	3.03728e+07		E9	10.3836	MDCK Red nuclei-Green membrane	0.120538
B4	10.6337	MDCK Red nuclei-Green membrane	1.27072e+07		B4	10.6337	MDCK Red nuclei-Green membrane	3.27287e+07		E9	10.6337	MDCK Red nuclei-Green membrane	0.117287
B4	10.8839	MDCK Red nuclei-Green membrane	1.33092e+07		B4	10.8839	MDCK Red nuclei-Green membrane	3.52565e+07		E9	10.8839	MDCK Red nuclei-Green membrane	0.11404
B4	11.134	MDCK Red nuclei-Green membrane	1.39239e+07		B4	11.134	MDCK Red nuclei-Green membrane	3.78432e+07		E9	11.134	MDCK Red nuclei-Green membrane	0.110129
B4	11.3842	MDCK Red nuclei-Green membrane	1.45575e+07		B4	11.3842	MDCK Red nuclei-Green membrane	4.04925e+07		E9	11.3842	MDCK Red nuclei-Green membrane	0.107311
B4	11.6343	MDCK Red nuclei-Green membrane	1.5177e+07		B4	11.6343	MDCK Red nuclei-Green membrane	4.32446e+07		E9	11.6343	MDCK Red nuclei-Green membrane	0.10439
B4	11.8845	MDCK Red nuclei-Green membrane	1.57873e+07		B4	11.8845	MDCK Red nuclei-Green membrane	4.60562e+07		E9	11.8845	MDCK Red nuclei-Green membrane	0.101728
B4	12.1346	MDCK Red nuclei-Green membrane	1.63714e+07		B4	12.1346	MDCK Red nuclei-Green membrane	4.88813e+07		E9	12.1346	MDCK Red nuclei-Green membrane	0.0990156
B4	12.3848	MDCK Red nuclei-Green membrane	1.69434e+07		B4	12.3848	MDCK Red nuclei-Green membrane	5.17381e+07		E9	12.3848	MDCK Red nuclei-Green membrane	0.0968877
B4	12.635	MDCK Red nuclei-Green membrane	1.74612e+07		B4	12.635	MDCK Red nuclei-Green membrane	5.46595e+07		E9	12.635	MDCK Red nuclei-Green membrane	0.0946281
B4	12.8852	MDCK Red nuclei-Green membrane	1.79483e+07		B4	12.8852	MDCK Red nuclei-Green membrane	5.75754e+07		E9	12.8852	MDCK Red nuclei-Green membrane	0.0924782
B4	13.1353	MDCK Red nuclei-Green membrane	1.84105e+07		B4	13.1353	MDCK Red nuclei-Green membrane	6.04624e+07		E9	13.1353	MDCK Red nuclei-Green membrane	0.0902411
B4	13.3855	MDCK Red nuclei-Green membrane	1.88422e+07		B4	13.3855	MDCK Red nuclei-Green membrane	6.33105e+07		E9	13.3855	MDCK Red nuclei-Green membrane	0.0886031
B4	13.6356	MDCK Red nuclei-Green membrane	1.92253e+07		B4	13.6356	MDCK Red nuclei-Green membrane	6.61133e+07		E9	13.6356	MDCK Red nuclei-Green membrane	0.0863049
B4	13.8858	MDCK Red nuclei-Green membrane	1.9591e+07		B4	13.8858	MDCK Red nuclei-Green membrane	6.88316e+07		E9	13.8858	MDCK Red nuclei-Green membrane	0.0840365
B4	14.136	MDCK Red nuclei-Green membrane	1.99326e+07		B4	14.136	MDCK Red nuclei-Green membrane	7.1467e+07		E9	14.136	MDCK Red nuclei-Green membrane	0.0812888
B4	14.3861	MDCK Red nuclei-Green membrane	2.02542e+07		B4	14.3861	MDCK Red nuclei-Green membrane	7.40487e+07		E9	14.3861	MDCK Red nuclei-Green membrane	0.078888
B4	14.6363	MDCK Red nuclei-Green membrane	2.05374e+07		B4	14.6363	MDCK Red nuclei-Green membrane	7.64701e+07		E9	14.6363	MDCK Red nuclei-Green membrane	0.0774671
B4	14.8864	MDCK Red nuclei-Green membrane	2.08171e+07		B4	14.8864	MDCK Red nuclei-Green membrane	7.87122e+07		E9	14.8864	MDCK Red nuclei-Green membrane	0.0756598
B4	15.1366	MDCK Red nuclei-Green membrane	2.10691e+07		B4	15.1366	MDCK Red nuclei-Green membrane	8.08748e+07		E9	15.1366	MDCK Red nuclei-Green membrane	0.07419
B4	15.3867	MDCK Red nuclei-Green membrane	2.13033e+07		B4	15.3867	MDCK Red nuclei-Green membrane	8.2795e+07		E9	15.3867	MDCK Red nuclei-Green membrane	0.0729578
B4	15.6369	MDCK Red nuclei-Green membrane	2.15259e+07		B4	15.6369	MDCK Red nuclei-Green membrane	8.46337e+07		E9	15.6369	MDCK Red nuclei-Green membrane	0.0717989
B4	15.887	MDCK Red nuclei-Green membrane	2.17595e+07		B4	15.887	MDCK Red nuclei-Green membrane	8.63909e+07		E9	15.887	MDCK Red nuclei-Green membrane	0.0700552
B4	16.1372	MDCK Red nuclei-Green membrane	2.19831e+07		B4	16.1372	MDCK Red nuclei-Green membrane	8.79179e+07		E9	16.1372	MDCK Red nuclei-Green membrane	0.0684815
B4	16.3874	MDCK Red nuclei-Green membrane	2.22085e+07		B4	16.3874	MDCK Red nuclei-Green membrane	8.93292e+07		E9	16.3874	MDCK Red nuclei-Green membrane	0.0674351
B4	16.6376	MDCK Red nuclei-Green membrane	2.24387e+07		B4	16.6376	MDCK Red nuclei-Green membrane	9.05724e+07		E9	16.6376	MDCK Red nuclei-Green membrane	0.0664076
B4	16.8877	MDCK Red nuclei-Green membrane	2.2669e+07		B4	16.8877	MDCK Red nuclei-Green membrane	9.17246e+07		E9	16.8877	MDCK Red nuclei-Green membrane	0.0652033
B4	17.1379	MDCK Red nuclei-Green membrane	2.29027e+07		B4	17.1379	MDCK Red nuclei-Green membrane	9.26897e+07		E9	17.1379	MDCK Red nuclei-Green membrane	0.0638924
B4	17.3881	MDCK Red nuclei-Green membrane	2.31683e+07		B4	17.3881	MDCK Red nuclei-Green membrane	9.37276e+07		E9	17.3881	MDCK Red nuclei-Green membrane	0.061919
B4	17.6382	MDCK Red nuclei-Green membrane	2.34313e+07		B4	17.6382	MDCK Red nuclei-Green membrane	9.46689e+07		E9	17.6382	MDCK Red nuclei-Green membrane	0.060628
B4	17.8884	MDCK Red nuclei-Green membrane	2.37149e+07		B4	17.8884	MDCK Red nuclei-Green membrane	9.56784e+07		E9	17.8884	MDCK Red nuclei-Green membrane	0.0593749
B4	18.1385	MDCK Red nuclei-Green membrane	2.39942e+07		B4	18.1385	MDCK Red nuclei-Green membrane	9.66777e+07		E9	18.1385	MDCK Red nuclei-Green membrane	0.0587706
B4	18.3887	MDCK Red nuclei-Green membrane	2.42738e+07		B4	18.3887	MDCK Red nuclei-Green membrane	9.75572e+07		E9	18.3887	MDCK Red nuclei-Green membrane	0.0580879
B4	18.6388	MDCK Red nuclei-Green membrane	2.45562e+07		B4	18.6388	MDCK Red nuclei-Green membrane	9.85585e+07		E9	18.6388	MDCK Red nuclei-Green membrane	0.0573262
B4	18.889	MDCK Red nuclei-Green membrane	2.48505e+07		B4	18.889	MDCK Red nuclei-Green membrane	9.95041e+07		E9	18.889	MDCK Red nuclei-Green membrane	0.0566148
B4	19.1391	MDCK Red nuclei-Green membrane	2.51574e+07		B4	19.1391	MDCK Red nuclei-Green membrane	1.00505e+08		E9	19.1391	MDCK Red nuclei-Green membrane	0.0561556
B4	19.3893	MDCK Red nuclei-Green membrane	2.54463e+07		B4	19.3893	MDCK Red nuclei-Green membrane	1.01139e+08		E9	19.3893	MDCK Red nuclei-Green membrane	0.0555805
B4	19.6395	MDCK Red nuclei-Green membrane	2.57281e+07		B4	19.6395	MDCK Red nuclei-Green membrane	1.01757e+08		E9	19.6395	MDCK Red nuclei-Green membrane	0.0559002
B4	19.8897	MDCK Red nuclei-Green membrane	2.602e+07		B4	19.8897	MDCK Red nuclei-Green membrane	1.0228e+08		E9	19.8897	MDCK Red nuclei-Green membrane	0.0579793
B4	20.1399	MDCK Red nuclei-Green membrane	2.63118e+07		B4	20.1399	MDCK Red nuclei-Green membrane	1.02676e+08		E9	20.1399	MDCK Red nuclei-Green membrane	0.0573794
B4	20.3901	MDCK Red nuclei-Green membrane	2.66078e+07		B4	20.3901	MDCK Red nuclei-Green membrane	1.02842e+08		E9	20.3901	MDCK Red nuclei-Green membrane	0.0573331
B4	20.6403	MDCK Red nuclei-Green membrane	2.6928e+07		B4	20.6403	MDCK Red nuclei-Green membrane	1.03046e+08		E9	20.6403	MDCK Red nuclei-Green membrane	0.0566838
B4	20.8905	MDCK Red nuclei-Green membrane	2.72443e+07		B4	20.8905	MDCK Red nuclei-Green membrane	1.03207e+08		E9	20.8905	MDCK Red nuclei-Green membrane	0.0559531
B4	21.1407	MDCK Red nuclei-Green membrane	2.75584e+07		B4	21.1407	MDCK Red nuclei-Green membrane	1.03024e+08		E9	21.1407	MDCK Red nuclei-Green membrane	0.0552753
B4	21.391	MDCK Red nuclei-Green membrane	2.78455e+07		B4	21.391	MDCK Red nuclei-Green membrane	1.02605e+08		E9	21.391	MDCK Red nuclei-Green membrane	0.0543081
B4	21.6412	MDCK Red nuclei-Green membrane	2.8171e+07		B4	21.6412	MDCK Red nuclei-Green membrane	1.02383e+08		E9	21.6412	MDCK Red nuclei-Green membrane	0.0537711
B4	21.8914	MDCK Red nuclei-Green membrane	2.84888e+07		B4	21.8914	MDCK Red nuclei-Green membrane	1.01581e+08		E9	21.8914	MDCK Red nuclei-Green membrane	0.0535697
B4	22.1415	MDCK Red nuclei-Green membrane	2.88045e+07		B4	22.1415	MDCK Red nuclei-Green membrane	1.00864e+08		E9	22.1415	MDCK Red nuclei-Green membrane	0.0511041
B4	22.3917	MDCK Red nuclei-Green membrane	2.91145e+07		B4	22.3917	MDCK Red nuclei-Green membrane	1.00249e+08		E9	22.3917	MDCK Red nuclei-Green membrane	0.051816
B4	22.6419	MDCK Red nuclei-Green membrane	2.94212e+07		B4	22.6419	MDCK Red nuclei-Green membrane	9.9285e+07		E9	22.6419	MDCK Red nuclei-Green membrane	0.052539
B4	22.8921	MDCK Red nuclei-Green membrane	2.97014e+07		B4	22.8921	MDCK Red nuclei-Green membrane	9.81534e+07		E9	22.8921	MDCK Red nuclei-Green membrane	0.0542189
B4	23.1423	MDCK Red nuclei-Green membrane	2.9948e+07		B4	23.1423	MDCK Red nuclei-Green membrane	9.64214e+07		E9	23.1423	MDCK Red nuclei-Green membrane	0.0551034
B4	23.3924	MDCK Red nuclei-Green membrane	3.01806e+07		B4	23.3924	MDCK Red nuclei-Green membrane	9.4871e+07		E9	23.3924	MDCK Red nuclei-Green membrane	0.0556315
B4	23.6426	MDCK Red nuclei-Green membrane	3.04405e+07		B4	23.6426	MDCK Red nuclei-Green membrane	9.35794e+07		E9	23.6426	MDCK Red nuclei-Green membrane	0.056146
B4	23.8928	MDCK Red nuclei-Green membrane	3.06909e+07		B4	23.8928	MDCK Red nuclei-Green membrane	9.2407e+07		E9	23.8928	MDCK Red nuclei-Green membrane	0.0566226
B4	24.143	MDCK Red nuclei-Green membrane	3.09195e+07		B4	24.143	MDCK Red nuclei-Green membrane	9.11809e+07		E9	24.143	MDCK Red nuclei-Green membrane	0.0570987
B4	24.3931	MDCK Red nuclei-Green membrane	3.11484e+07		B4	24.3931	MDCK Red nuclei-Green membrane	8.95986e+07		E9	24.3931	MDCK Red nuclei-Green membrane	0.0580495
B4	24.6416	MDCK Red nuclei-Green membrane	3.13392e+07		B4	24.6416	MDCK Red nuclei-Green membrane	8.75389e+07		E9	24.6416	MDCK Red nuclei-Green membrane	0.0585047
B4	24.8901	MDCK Red nuclei-Green membrane	3.17259e+07		B4	24.8901	MDCK Red nuclei-Green membrane	8.7387e+07		E9	24.8901	MDCK Red nuclei-Green membrane	0.0595483
B4	25.1385	MDCK Red nuclei-Green membrane	3.19396e+07		B4	25.1385	MDCK Red nuclei-Green membrane	8.61878e+07		E9	25.1385	MDCK Red nuclei-Green membrane	0.0589471
B4	25.387	MDCK Red nuclei-Green membrane	3.21117e+07		B4	25.387	MDCK Red nuclei-Green membrane	8.50274e+07		E9	25.387	MDCK Red nuclei-Green membrane	0.0590217
B4	25.6356	MDCK Red nuclei-Green membrane	32244874		B4	25.6356	MDCK Red nuclei-Green membrane	8.38807e+07		E9	25.6356	MDCK Red nuclei-Green membrane	0.060976
B4	25.8841	MDCK Red nuclei-Green membrane	3.23175e+07		B4	25.8841	MDCK Red nuclei-Green membrane	8.22539e+07		E9	25.8841	MDCK Red nuclei-Green membrane	0.0623243
B4	26.1326	MDCK Red nuclei-Green membrane	3.23589e+07		B4	26.1326	MDCK Red nuclei-Green membrane	8.0125e+07		E9	26.1326	MDCK Red nuclei-Green membrane	0.0634729
B4	26.3811	MDCK Red nuclei-Green membrane	3.24024e+07		B4	26.3811	MDCK Red nuclei-Green membrane	7.81168e+07		E9	26.3811	MDCK Red nuclei-Green membrane	0.0643699
B4	26.6296	MDCK Red nuclei-Green membrane	3.23971e+07		B4	26.6296	MDCK Red nuclei-Green membrane	7.6398e+07		E9	26.6296	MDCK Red nuclei-Green membrane	0.0646152
B4	26.8798	MDCK Red nuclei-Green membrane	3.24052e+07		B4	26.8798	MDCK Red nuclei-Green membrane	7.4925e+07		E9	26.8798	MDCK Red nuclei-Green membrane	0.064789
B4	27.13	MDCK Red nuclei-Green membrane	3.21453e+07		B4	27.13	MDCK Red nuclei-Green membrane	7.16397e+07		E9	27.13	MDCK Red nuclei-Green membrane	0.0635901
B4	27.3802	MDCK Red nuclei-Green membrane	3.20109e+07		B4	27.3802	MDCK Red nuclei-Green membrane	6.94342e+07		E9	27.3802	MDCK Red nuclei-Green membrane	0.0642167
B4	27.6304	MDCK Red nuclei-Green membrane	3.18963e+07		B4	27.6304	MDCK Red nuclei-Green membrane	6.72784e+07		E9	27.6304	MDCK Red nuclei-Green membrane	0.0642825
B4	27.8805	MDCK Red nuclei-Green membrane	31776131		B4	27.8805	MDCK Red nuclei-Green membrane	6.53591e+07		E9	27.8805	MDCK Red nuclei-Green membrane	0.0627301
B4	28.1307	MDCK Red nuclei-Green membrane	3.16317e+07		B4	28.1307	MDCK Red nuclei-Green membrane	6.37511e+07		E9	28.1307	MDCK Red nuclei-Green membrane	0.0624194
B4	28.3809	MDCK Red nuclei-Green membrane	3.14573e+07		B4	28.3809	MDCK Red nuclei-Green membrane	6.23083e+07		E9	28.3809	MDCK Red nuclei-Green membrane	0.0623394
B4	28.631	MDCK Red nuclei-Green membrane	3.1232e+07		B4	28.631	MDCK Red nuclei-Green membrane	6.087e+07		E9	28.631	MDCK Red nuclei-Green membrane	0.0618057
B4	28.8812	MDCK Red nuclei-Green membrane	3.10226e+07		B4	28.8812	MDCK Red nuclei-Green membrane	5.95079e+07		E9	28.8812	MDCK Red nuclei-Green membrane	0.0607523
B4	29.1314	MDCK Red nuclei-Green membrane	3.07593e+07		B4	29.1314	MDCK Red nuclei-Green membrane	5.80804e+07		E9	29.1314	MDCK Red nuclei-Green membrane	0.0597708
B4	29.3816	MDCK Red nuclei-Green membrane	3.05148e+07		B4	29.3816	MDCK Red nuclei-Green membrane	5.70301e+07		E9	29.3816	MDCK Red nuclei-Green membrane	0.0590557
B4	29.6318	MDCK Red nuclei-Green membrane	3.02744e+07		B4	29.6318	MDCK Red nuclei-Green membrane	5.58683e+07		E9	29.6318	MDCK Red nuclei-Green membrane	0.0581337
B4	29.882	MDCK Red nuclei-Green membrane	3.0035e+07		B4	29.882	MDCK Red nuclei-Green membrane	5.4965e+07		E9	29.882	MDCK Red nuclei-Green membrane	0.0576552
B4	30.1322	MDCK Red nuclei-Green membrane	2.97911e+07		B4	30.1322	MDCK Red nuclei-Green membrane	5.38549e+07		E9	30.1322	MDCK Red nuclei-Green membrane	0.0573429
B4	30.3823	MDCK Red nuclei-Green membrane	2.95516e+07		B4	30.3823	MDCK Red nuclei-Green membrane	5.29454e+07		E9	30.3823	MDCK Red nuclei-Green membrane	0.0562112
B4	30.6325	MDCK Red nuclei-Green membrane	2.92932e+07		B4	30.6325	MDCK Red nuclei-Green membrane	5.20391e+07		E9	30.6325	MDCK Red nuclei-Green membrane	0.0545789
B4	30.8827	MDCK Red nuclei-Green membrane	2.9041e+07		B4	30.8827	MDCK Red nuclei-Green membrane	5.11955e+07		E9	30.8827	MDCK Red nuclei-Green membrane	0.0536694
B4	31.1329	MDCK Red nuclei-Green membrane	2.87482e+07		B4	31.1329	MDCK Red nuclei-Green membrane	5.04941e+07		E9	31.1329	MDCK Red nuclei-Green membrane	0.0533621
B4	31.383	MDCK Red nuclei-Green membrane	2.84563e+07		B4	31.383	MDCK Red nuclei-Green membrane	4.98765e+07		E9	31.383	MDCK Red nuclei-Green membrane	0.0532425
B4	31.6332	MDCK Red nuclei-Green membrane	2.81461e+07		B4	31.6332	MDCK Red nuclei-Green membrane	4.89408e+07		E9	31.6332	MDCK Red nuclei-Green membrane	0.0532135
B4	31.8834	MDCK Red nuclei-Green membrane	2.78151e+07		B4	31.8834	MDCK Red nuclei-Green membrane	4.82465e+07		E9	31.8834	MDCK Red nuclei-Green membrane	0.0525952
B4	32.1336	MDCK Red nuclei-Green membrane	2.74756e+07		B4	32.1336	MDCK Red nuclei-Green membrane	4.75724e+07		E9	32.1336	MDCK Red nuclei-Green membrane	0.0521315
B4	32.3838	MDCK Red nuclei-Green membrane	2.71391e+07		B4	32.3838	MDCK Red nuclei-Green membrane	4.67751e+07		E9	32.3838	MDCK Red nuclei-Green membrane	0.05167
B4	32.634	MDCK Red nuclei-Green membrane	2.68106e+07		B4	32.634	MDCK Red nuclei-Green membrane	4.54866e+07		E9	32.634	MDCK Red nuclei-Green membrane	0.0510801
B4	32.8841	MDCK Red nuclei-Green membrane	2.64961e+07		B4	32.8841	MDCK Red nuclei-Green membrane	4.41893e+07		E9	32.8841	MDCK Red nuclei-Green membrane	0.0512317
B4	33.1343	MDCK Red nuclei-Green membrane	2.61707e+07		B4	33.1343	MDCK Red nuclei-Green membrane	4.29117e+07		E9	33.1343	MDCK Red nuclei-Green membrane	0.0500257
B4	33.3844	MDCK Red nuclei-Green membrane	2.58731e+07		B4	33.3844	MDCK Red nuclei-Green membrane	4.11677e+07		E9	33.3844	MDCK Red nuclei-Green membrane	0.049518
B4	33.6346	MDCK Red nuclei-Green membrane	2.56008e+07		B4	33.6346	MDCK Red nuclei-Green membrane	3.95731e+07		E9	33.6346	MDCK Red nuclei-Green membrane	0.048261
B4	33.8848	MDCK Red nuclei-Green membrane	2.53471e+07		B4	33.8848	MDCK Red nuclei-Green membrane	3.78566e+07		E9	33.8848	MDCK Red nuclei-Green membrane	0.046956
B4	34.1349	MDCK Red nuclei-Green membrane	2.51223e+07		B4	34.1349	MDCK Red nuclei-Green membrane	3.58569e+07		E9	34.1349	MDCK Red nuclei-Green membrane	0.0460924
B4	34.385	MDCK Red nuclei-Green membrane	2.49063e+07		B4	34.385	MDCK Red nuclei-Green membrane	3.37178e+07		E9	34.385	MDCK Red nuclei-Green membrane	0.0454335
B4	34.6352	MDCK Red nuclei-Green membrane	2.46667e+07		B4	34.6352	MDCK Red nuclei-Green membrane	3.14221e+07		E9	34.6352	MDCK Red nuclei-Green membrane	0.0444098
B4	34.8853	MDCK Red nuclei-Green membrane	2.44401e+07		B4	34.8853	MDCK Red nuclei-Green membrane	2.9497e+07		E9	34.8853	MDCK Red nuclei-Green membrane	0.0438414
B4	35.1355	MDCK Red nuclei-Green membrane	2.42312e+07		B4	35.1355	MDCK Red nuclei-Green membrane	2.78745e+07		E9	35.1355	MDCK Red nuclei-Green membrane	0.0432363
B4	35.3856	MDCK Red nuclei-Green membrane	2.40112e+07		B4	35.3856	MDCK Red nuclei-Green membrane	2.63587e+07		E9	35.3856	MDCK Red nuclei-Green membrane	0.0434483
B4	35.6358	MDCK Red nuclei-Green membrane	2.37956e+07		B4	35.6358	MDCK Red nuclei-Green membrane	2.50793e+07		E9	35.6358	MDCK Red nuclei-Green membrane	0.0432852
B4	35.886	MDCK Red nuclei-Green membrane	23559892		B4	35.886	MDCK Red nuclei-Green membrane	2.33951e+07		E9	35.886	MDCK Red nuclei-Green membrane	0.0435626
B4	36.1362	MDCK Red nuclei-Green membrane	2.33062e+07		B4	36.1362	MDCK Red nuclei-Green membrane	2.19071e+07		E9	36.1362	MDCK Red nuclei-Green membrane	0.0438814
B4	36.3864	MDCK Red nuclei-Green membrane	2.30033e+07		B4	36.3864	MDCK Red nuclei-Green membrane	2.0503e+07		E9	36.3864	MDCK Red nuclei-Green membrane	0.0443623
B4	36.6366	MDCK Red nuclei-Green membrane	2.26612e+07		B4	36.6366	MDCK Red nuclei-Green membrane	1.92713e+07		E9	36.6366	MDCK Red nuclei-Green membrane	0.0440306
B4	36.8868	MDCK Red nuclei-Green membrane	2.23284e+07		B4	36.8868	MDCK Red nuclei-Green membrane	1.8299e+07		E9	36.8868	MDCK Red nuclei-Green membrane	0.0441434
B4	37.1369	MDCK Red nuclei-Green membrane	2.19781e+07		B4	37.1369	MDCK Red nuclei-Green membrane	1.72162e+07		E9	37.1369	MDCK Red nuclei-Green membrane	0.0440541
B4	37.3871	MDCK Red nuclei-Green membrane	2.1614e+07		B4	37.3871	MDCK Red nuclei-Green membrane	1.6148e+07		E9	37.3871	MDCK Red nuclei-Green membrane	0.0439936
B4	37.6373	MDCK Red nuclei-Green membrane	2.12792e+07		B4	37.6373	MDCK Red nuclei-Green membrane	1.51447e+07		E9	37.6373	MDCK Red nuclei-Green membrane	0.0437672
B4	37.8874	MDCK Red nuclei-Green membrane	2.09366e+07		B4	37.8874	MDCK Red nuclei-Green membrane	1.41336e+07		E9	37.8874	MDCK Red nuclei-Green membrane	0.0432134
B4	38.1376	MDCK Red nuclei-Green membrane	2.06099e+07		B4	38.1376	MDCK Red nuclei-Green membrane	1.33507e+07		E9	38.1376	MDCK Red nuclei-Green membrane	0.0423115
B4	38.3877	MDCK Red nuclei-Green membrane	2.02926e+07		B4	38.3877	MDCK Red nuclei-Green membrane	1.27488e+07		E9	38.3877	MDCK Red nuclei-Green membrane	0.0411738
B4	38.6379	MDCK Red nuclei-Green membrane	2.00309e+07		B4	38.6379	MDCK Red nuclei-Green membrane	1.22986e+07		E9	38.6379	MDCK Red nuclei-Green membrane	0.0399781
B4	38.8881	MDCK Red nuclei-Green membrane	1.97945e+07		B4	38.8881	MDCK Red nuclei-Green membrane	1.18466e+07		E9	38.8881	MDCK Red nuclei-Green membrane	0.0395042
B4	39.1382	MDCK Red nuclei-Green membrane	1.95596e+07		B4	39.1382	MDCK Red nuclei-Green membrane	1.1374e+07		E9	39.1382	MDCK Red nuclei-Green membrane	0.0390428
B4	39.3883	MDCK Red nuclei-Green membrane	1.93306e+07		B4	39.3883	MDCK Red nuclei-Green membrane	1.09155e+07		E9	39.3883	MDCK Red nuclei-Green membrane	0.0383152
B4	39.6385	MDCK Red nuclei-Green membrane	1.91115e+07		B4	39.6385	MDCK Red nuclei-Green membrane	1.04677e+07		E9	39.6385	MDCK Red nuclei-Green membrane	0.0376986
B4	39.8886	MDCK Red nuclei-Green membrane	1.88977e+07		B4	39.8886	MDCK Red nuclei-Green membrane	1.00079e+07		E9	39.8886	MDCK Red nuclei-Green membrane	0.0369833
B4	40.1388	MDCK Red nuclei-Green membrane	1.86934e+07		B4	40.1388	MDCK Red nuclei-Green membrane	9.64753e+06		E9	40.1388	MDCK Red nuclei-Green membrane	0.0363926
B4	40.389	MDCK Red nuclei-Green membrane	1.84818e+07		B4	40.389	MDCK Red nuclei-Green membrane	9.28672e+06		E9	40.389	MDCK Red nuclei-Green membrane	0.0370219
B4	40.6392	MDCK Red nuclei-Green membrane	1.82625e+07		B4	40.6392	MDCK Red nuclei-Green membrane	8.92255e+06		E9	40.6392	MDCK Red nuclei-Green membrane	0.0377798
B4	40.8894	MDCK Red nuclei-Green membrane	1.80382e+07		B4	40.8894	MDCK Red nuclei-Green membrane	8.60599e+06		E9	40.8894	MDCK Red nuclei-Green membrane	0.0386156
B4	41.1396	MDCK Red nuclei-Green membrane	1.78238e+07		B4	41.1396	MDCK Red nuclei-Green membrane	8.32783e+06		E9	41.1396	MDCK Red nuclei-Green membrane	0.0385982
B4	41.3898	MDCK Red nuclei-Green membrane	1.7627e+07		B4	41.3898	MDCK Red nuclei-Green membrane	8.10147e+06		E9	41.3898	MDCK Red nuclei-Green membrane	0.0386478
B4	41.64	MDCK Red nuclei-Green membrane	1.7445e+07		B4	41.64	MDCK Red nuclei-Green membrane	7.9114e+06		E9	41.64	MDCK Red nuclei-Green membrane	0.0392194
B4	41.8902	MDCK Red nuclei-Green membrane	1.72659e+07		B4	41.8902	MDCK Red nuclei-Green membrane	7.73367e+06		E9	41.8902	MDCK Red nuclei-Green membrane	0.0398941
B4	42.1403	MDCK Red nuclei-Green membrane	1.71113e+07		B4	42.1403	MDCK Red nuclei-Green membrane	7.55538e+06		E9	42.1403	MDCK Red nuclei-Green membrane	0.0410974
B4	42.3905	MDCK Red nuclei-Green membrane	1.69494e+07		B4	42.3905	MDCK Red nuclei-Green membrane	7.39111e+06		E9	42.3905	MDCK Red nuclei-Green membrane	0.0420097
B4	42.6406	MDCK Red nuclei-Green membrane	1.67913e+07		B4	42.6406	MDCK Red nuclei-Green membrane	7.24378e+06		E9	42.6406	MDCK Red nuclei-Green membrane	0.0418504
B4	42.8907	MDCK Red nuclei-Green membrane	1.66435e+07		B4	42.8907	MDCK Red nuclei-Green membrane	7.11378e+06		E9	42.8907	MDCK Red nuclei-Green membrane	0.0417675
B4	43.1409	MDCK Red nuclei-Green membrane	1.64955e+07		B4	43.1409	MDCK Red nuclei-Green membrane	6.98866e+06		E9	43.1409	MDCK Red nuclei-Green membrane	0.0412373
B4	43.391	MDCK Red nuclei-Green membrane	1.63698e+07		B4	43.391	MDCK Red nuclei-Green membrane	6.87002e+06		E9	43.391	MDCK Red nuclei-Green membrane	0.0414205
B4	43.6411	MDCK Red nuclei-Green membrane	1.62437e+07		B4	43.6411	MDCK Red nuclei-Green membrane	6.7569e+06		E9	43.6411	MDCK Red nuclei-Green membrane	0.0416949
B4	43.8913	MDCK Red nuclei-Green membrane	1.61031e+07		B4	43.8913	MDCK Red nuclei-Green membrane	6.65902e+06		E9	43.8913	MDCK Red nuclei-Green membrane	0.0414117
B4	44.1414	MDCK Red nuclei-Green membrane	1.59597e+07		B4	44.1414	MDCK Red nuclei-Green membrane	6.57282e+06		E9	44.1414	MDCK Red nuclei-Green membrane	0.0408295
B4	44.3916	MDCK Red nuclei-Green membrane	1.58036e+07		B4	44.3916	MDCK Red nuclei-Green membrane	6.4936e+06		E9	44.3916	MDCK Red nuclei-Green membrane	0.0397746
B4	44.6417	MDCK Red nuclei-Green membrane	1.56533e+07		B4	44.6417	MDCK Red nuclei-Green membrane	6.42969e+06		E9	44.6417	MDCK Red nuclei-Green membrane	0.0397128
B4	44.8919	MDCK Red nuclei-Green membrane	1.55233e+07		B4	44.8919	MDCK Red nuclei-Green membrane	6.37841e+06		E9	44.8919	MDCK Red nuclei-Green membrane	0.039847
B4	45.142	MDCK Red nuclei-Green membrane	1.53886e+07		B4	45.142	MDCK Red nuclei-Green membrane	6.31893e+06		E9	45.142	MDCK Red nuclei-Green membrane	0.0395997
B4	45.3921	MDCK Red nuclei-Green membrane	1.52717e+07		B4	45.3921	MDCK Red nuclei-Green membrane	6.26456e+06		E9	45.3921	MDCK Red nuclei-Green membrane	0.0395635
B4	45.6423	MDCK Red nuclei-Green membrane	1.51344e+07		B4	45.6423	MDCK Red nuclei-Green membrane	6.19074e+06		E9	45.6423	MDCK Red nuclei-Green membrane	0.0393798
B4	45.8925	MDCK Red nuclei-Green membrane	1.49862e+07		B4	45.8925	MDCK Red nuclei-Green membrane	6.12298e+06		E9	45.8925	MDCK Red nuclei-Green membrane	0.0388396
B4	46.1427	MDCK Red nuclei-Green membrane	1.48631e+07		B4	46.1427	MDCK Red nuclei-Green membrane	6.05749e+06		E9	46.1427	MDCK Red nuclei-Green membrane	0.0390607
B4	46.3928	MDCK Red nuclei-Green membrane	1.47427e+07		B4	46.3928	MDCK Red nuclei-Green membrane	5.97832e+06		E9	46.3928	MDCK Red nuclei-Green membrane	0.03893
B4	46.643	MDCK Red nuclei-Green membrane	1.46124e+07		B4	46.643	MDCK Red nuclei-Green membrane	5.8941e+06		E9	46.643	MDCK Red nuclei-Green membrane	0.0390981
B4	46.8932	MDCK Red nuclei-Green membrane	1.44809e+07		B4	46.8932	MDCK Red nuclei-Green membrane	5.81309e+06		E9	46.8932	MDCK Red nuclei-Green membrane	0.0382015
B4	47.1434	MDCK Red nuclei-Green membrane	1.43311e+07		B4	47.1434	MDCK Red nuclei-Green membrane	5.72723e+06		E9	47.1434	MDCK Red nuclei-Green membrane	0.0375318
B4	47.3936	MDCK Red nuclei-Green membrane	1.42084e+07		B4	47.3936	MDCK Red nuclei-Green membrane	5.66724e+06		E9	47.3936	MDCK Red nuclei-Green membrane	0.0371461
B4	47.6438	MDCK Red nuclei-Green membrane	1.40876e+07		B4	47.6438	MDCK Red nuclei-Green membrane	5.61225e+06		E9	47.6438	MDCK Red nuclei-Green membrane	0.0370047
B4	47.894	MDCK Red nuclei-Green membrane	1.39803e+07		B4	47.894	MDCK Red nuclei-Green membrane	5.5859e+06		E9	47.894	MDCK Red nuclei-Green membrane	0.0381725
B4	48.1442	MDCK Red nuclei-Green membrane	1.38941e+07		B4	48.1442	MDCK Red nuclei-Green membrane	5.57008e+06		E9	48.1442	MDCK Red nuclei-Green membrane	0.0394404
B4	48.3944	MDCK Red nuclei-Green membrane	1.38047e+07		B4	48.3944	MDCK Red nuclei-Green membrane	5.54224e+06		E9	48.3944	MDCK Red nuclei-Green membrane	0.0397001
B4	48.6445	MDCK Red nuclei-Green membrane	1.37111e+07		B4	48.6445	MDCK Red nuclei-Green membrane	5.5244e+06		E9	48.6445	MDCK Red nuclei-Green membrane	0.0396894
B4	48.8948	MDCK Red nuclei-Green membrane	1.36288e+07		B4	48.8948	MDCK Red nuclei-Green membrane	5.50749e+06		E9	48.8948	MDCK Red nuclei-Green membrane	0.0399113
B4	49.1449	MDCK Red nuclei-Green membrane	1.3532e+07		B4	49.1449	MDCK Red nuclei-Green membrane	5.4736e+06		E9	49.1449	MDCK Red nuclei-Green membrane	0.0403389
B4	49.3951	MDCK Red nuclei-Green membrane	1.34325e+07		B4	49.3951	MDCK Red nuclei-Green membrane	5.44461e+06		E9	49.3951	MDCK Red nuclei-Green membrane	0.0405204
B4	49.6453	MDCK Red nuclei-Green membrane	1.33253e+07		B4	49.6453	MDCK Red nuclei-Green membrane	5.41499e+06		E9	49.6453	MDCK Red nuclei-Green membrane	0.041104
B4	49.8955	MDCK Red nuclei-Green membrane	1.32093e+07		B4	49.8955	MDCK Red nuclei-Green membrane	5.38257e+06		E9	49.8955	MDCK Red nuclei-Green membrane	0.04136
C4	5.13059	MDCK Red nuclei-Green membrane	6.91165e+06		C4	5.13059	MDCK Red nuclei-Green membrane	1.4874e+07		E10	5.13059	MDCK Red nuclei-Green membrane	0.12082
C4	5.38074	MDCK Red nuclei-Green membrane	6.95693e+06		C4	5.38074	MDCK Red nuclei-Green membrane	15003845		E10	5.38074	MDCK Red nuclei-Green membrane	0.123811
C4	5.63093	MDCK Red nuclei-Green membrane	7.0129e+06		C4	5.63093	MDCK Red nuclei-Green membrane	1.50624e+07		E10	5.63093	MDCK Red nuclei-Green membrane	0.128629
C4	5.88111	MDCK Red nuclei-Green membrane	7.07881e+06		C4	5.88111	MDCK Red nuclei-Green membrane	1.50807e+07		E10	5.88111	MDCK Red nuclei-Green membrane	0.131971
C4	6.13127	MDCK Red nuclei-Green membrane	7.15671e+06		C4	6.13127	MDCK Red nuclei-Green membrane	1.51041e+07		E10	6.13127	MDCK Red nuclei-Green membrane	0.135167
C4	6.38142	MDCK Red nuclei-Green membrane	7.24667e+06		C4	6.38142	MDCK Red nuclei-Green membrane	1.51351e+07		E10	6.38142	MDCK Red nuclei-Green membrane	0.135983
C4	6.63157	MDCK Red nuclei-Green membrane	7.34935e+06		C4	6.63157	MDCK Red nuclei-Green membrane	1.51579e+07		E10	6.63157	MDCK Red nuclei-Green membrane	0.13753
C4	6.88176	MDCK Red nuclei-Green membrane	7.47293e+06		C4	6.88176	MDCK Red nuclei-Green membrane	1.52021e+07		E10	6.88176	MDCK Red nuclei-Green membrane	0.139467
C4	7.13191	MDCK Red nuclei-Green membrane	7.61172e+06		C4	7.13191	MDCK Red nuclei-Green membrane	1.52799e+07		E10	7.13191	MDCK Red nuclei-Green membrane	0.140103
C4	7.3821	MDCK Red nuclei-Green membrane	7.77176e+06		C4	7.3821	MDCK Red nuclei-Green membrane	1.54012e+07		E10	7.3821	MDCK Red nuclei-Green membrane	0.140499
C4	7.63225	MDCK Red nuclei-Green membrane	7956912		C4	7.63225	MDCK Red nuclei-Green membrane	1.56102e+07		E10	7.63225	MDCK Red nuclei-Green membrane	0.140735
C4	7.88241	MDCK Red nuclei-Green membrane	8.16725e+06		C4	7.88241	MDCK Red nuclei-Green membrane	1.59223e+07		E10	7.88241	MDCK Red nuclei-Green membrane	0.138915
C4	8.13253	MDCK Red nuclei-Green membrane	8.40637e+06		C4	8.13253	MDCK Red nuclei-Green membrane	1.63602e+07		E10	8.13253	MDCK Red nuclei-Green membrane	0.138173
C4	8.38265	MDCK Red nuclei-Green membrane	8.6748e+06		C4	8.38265	MDCK Red nuclei-Green membrane	1.69442e+07		E10	8.38265	MDCK Red nuclei-Green membrane	0.137425
C4	8.63278	MDCK Red nuclei-Green membrane	8.9786e+06		C4	8.63278	MDCK Red nuclei-Green membrane	1.773e+07		E10	8.63278	MDCK Red nuclei-Green membrane	0.13688
C4	8.8829	MDCK Red nuclei-Green membrane	9.32273e+06		C4	8.8829	MDCK Red nuclei-Green membrane	1.87333e+07		E10	8.8829	MDCK Red nuclei-Green membrane	0.136632
C4	9.13299	MDCK Red nuclei-Green membrane	9.70699e+06		C4	9.13299	MDCK Red nuclei-Green membrane	2.00628e+07		E10	9.13299	MDCK Red nuclei-Green membrane	0.137254
C4	9.38312	MDCK Red nuclei-Green membrane	1.01406e+07		C4	9.38312	MDCK Red nuclei-Green membrane	2.17123e+07		E10	9.38312	MDCK Red nuclei-Green membrane	0.137694
C4	9.63321	MDCK Red nuclei-Green membrane	1.06142e+07		C4	9.63321	MDCK Red nuclei-Green membrane	2.37192e+07		E10	9.63321	MDCK Red nuclei-Green membrane	0.13719
C4	9.88333	MDCK Red nuclei-Green membrane	1.11242e+07		C4	9.88333	MDCK Red nuclei-Green membrane	2.59933e+07		E10	9.88333	MDCK Red nuclei-Green membrane	0.137378
C4	10.1335	MDCK Red nuclei-Green membrane	1.16804e+07		C4	10.1335	MDCK Red nuclei-Green membrane	2.85614e+07		E10	10.1335	MDCK Red nuclei-Green membrane	0.137106
C4	10.3836	MDCK Red nuclei-Green membrane	1.22728e+07		C4	10.3836	MDCK Red nuclei-Green membrane	3.14017e+07		E10	10.3836	MDCK Red nuclei-Green membrane	0.135735
C4	10.6337	MDCK Red nuclei-Green membrane	12908932		C4	10.6337	MDCK Red nuclei-Green membrane	3.45301e+07		E10	10.6337	MDCK Red nuclei-Green membrane	0.133842
C4	10.8839	MDCK Red nuclei-Green membrane	1.35729e+07		C4	10.8839	MDCK Red nuclei-Green membrane	3.78703e+07		E10	10.8839	MDCK Red nuclei-Green membrane	0.131838
C4	11.134	MDCK Red nuclei-Green membrane	1.42431e+07		C4	11.134	MDCK Red nuclei-Green membrane	4.13466e+07		E10	11.134	MDCK Red nuclei-Green membrane	0.131374
C4	11.3842	MDCK Red nuclei-Green membrane	1.49379e+07		C4	11.3842	MDCK Red nuclei-Green membrane	4.48863e+07		E10	11.3842	MDCK Red nuclei-Green membrane	0.128317
C4	11.6343	MDCK Red nuclei-Green membrane	1.56499e+07		C4	11.6343	MDCK Red nuclei-Green membrane	4.85117e+07		E10	11.6343	MDCK Red nuclei-Green membrane	0.125864
C4	11.8845	MDCK Red nuclei-Green membrane	1.63561e+07		C4	11.8845	MDCK Red nuclei-Green membrane	5.22122e+07		E10	11.8845	MDCK Red nuclei-Green membrane	0.123437
C4	12.1346	MDCK Red nuclei-Green membrane	1.70611e+07		C4	12.1346	MDCK Red nuclei-Green membrane	5.59267e+07		E10	12.1346	MDCK Red nuclei-Green membrane	0.120998
C4	12.3848	MDCK Red nuclei-Green membrane	17747721		C4	12.3848	MDCK Red nuclei-Green membrane	5.9706e+07		E10	12.3848	MDCK Red nuclei-Green membrane	0.118266
C4	12.635	MDCK Red nuclei-Green membrane	1.84236e+07		C4	12.635	MDCK Red nuclei-Green membrane	6.34533e+07		E10	12.635	MDCK Red nuclei-Green membrane	0.116657
C4	12.8852	MDCK Red nuclei-Green membrane	1.90365e+07		C4	12.8852	MDCK Red nuclei-Green membrane	6.7118e+07		E10	12.8852	MDCK Red nuclei-Green membrane	0.115505
C4	13.1353	MDCK Red nuclei-Green membrane	1.96188e+07		C4	13.1353	MDCK Red nuclei-Green membrane	7.07848e+07		E10	13.1353	MDCK Red nuclei-Green membrane	0.113947
C4	13.3855	MDCK Red nuclei-Green membrane	2.01733e+07		C4	13.3855	MDCK Red nuclei-Green membrane	7.44266e+07		E10	13.3855	MDCK Red nuclei-Green membrane	0.11196
C4	13.6356	MDCK Red nuclei-Green membrane	2.06842e+07		C4	13.6356	MDCK Red nuclei-Green membrane	7.79238e+07		E10	13.6356	MDCK Red nuclei-Green membrane	0.110521
C4	13.8858	MDCK Red nuclei-Green membrane	2.11385e+07		C4	13.8858	MDCK Red nuclei-Green membrane	8.13283e+07		E10	13.8858	MDCK Red nuclei-Green membrane	0.109182
C4	14.136	MDCK Red nuclei-Green membrane	2.15556e+07		C4	14.136	MDCK Red nuclei-Green membrane	8.45871e+07		E10	14.136	MDCK Red nuclei-Green membrane	0.10727
C4	14.3861	MDCK Red nuclei-Green membrane	2.19408e+07		C4	14.3861	MDCK Red nuclei-Green membrane	8.78075e+07		E10	14.3861	MDCK Red nuclei-Green membrane	0.105552
C4	14.6363	MDCK Red nuclei-Green membrane	2.23067e+07		C4	14.6363	MDCK Red nuclei-Green membrane	9.09296e+07		E10	14.6363	MDCK Red nuclei-Green membrane	0.103853
C4	14.8864	MDCK Red nuclei-Green membrane	2.26131e+07		C4	14.8864	MDCK Red nuclei-Green membrane	9.39381e+07		E10	14.8864	MDCK Red nuclei-Green membrane	0.101779
C4	15.1366	MDCK Red nuclei-Green membrane	2.29092e+07		C4	15.1366	MDCK Red nuclei-Green membrane	9.68946e+07		E10	15.1366	MDCK Red nuclei-Green membrane	0.0992871
C4	15.3867	MDCK Red nuclei-Green membrane	2.31784e+07		C4	15.3867	MDCK Red nuclei-Green membrane	9.96449e+07		E10	15.3867	MDCK Red nuclei-Green membrane	0.0971428
C4	15.6369	MDCK Red nuclei-Green membrane	2.34364e+07		C4	15.6369	MDCK Red nuclei-Green membrane	1.02301e+08		E10	15.6369	MDCK Red nuclei-Green membrane	0.0949903
C4	15.887	MDCK Red nuclei-Green membrane	2.36762e+07		C4	15.887	MDCK Red nuclei-Green membrane	1.04926e+08		E10	15.887	MDCK Red nuclei-Green membrane	0.0934249
C4	16.1372	MDCK Red nuclei-Green membrane	2.38961e+07		C4	16.1372	MDCK Red nuclei-Green membrane	1.0735e+08		E10	16.1372	MDCK Red nuclei-Green membrane	0.0912054
C4	16.3874	MDCK Red nuclei-Green membrane	2.41129e+07		C4	16.3874	MDCK Red nuclei-Green membrane	1.09544e+08		E10	16.3874	MDCK Red nuclei-Green membrane	0.0906714
C4	16.6376	MDCK Red nuclei-Green membrane	2.42964e+07		C4	16.6376	MDCK Red nuclei-Green membrane	1.11487e+08		E10	16.6376	MDCK Red nuclei-Green membrane	0.0886585
C4	16.8877	MDCK Red nuclei-Green membrane	2.44604e+07		C4	16.8877	MDCK Red nuclei-Green membrane	1.13284e+08		E10	16.8877	MDCK Red nuclei-Green membrane	0.087232
C4	17.1379	MDCK Red nuclei-Green membrane	24609661		C4	17.1379	MDCK Red nuclei-Green membrane	1.14803e+08		E10	17.1379	MDCK Red nuclei-Green membrane	0.0860778
C4	17.3881	MDCK Red nuclei-Green membrane	2.47656e+07		C4	17.3881	MDCK Red nuclei-Green membrane	1.16015e+08		E10	17.3881	MDCK Red nuclei-Green membrane	0.0852922
C4	17.6382	MDCK Red nuclei-Green membrane	2.49239e+07		C4	17.6382	MDCK Red nuclei-Green membrane	1.17284e+08		E10	17.6382	MDCK Red nuclei-Green membrane	0.0844272
C4	17.8884	MDCK Red nuclei-Green membrane	2.50816e+07		C4	17.8884	MDCK Red nuclei-Green membrane	1.18325e+08		E10	17.8884	MDCK Red nuclei-Green membrane	0.082008
C4	18.1385	MDCK Red nuclei-Green membrane	2.52423e+07		C4	18.1385	MDCK Red nuclei-Green membrane	1.19194e+08		E10	18.1385	MDCK Red nuclei-Green membrane	0.0804336
C4	18.3887	MDCK Red nuclei-Green membrane	2.5404e+07		C4	18.3887	MDCK Red nuclei-Green membrane	1.19942e+08		E10	18.3887	MDCK Red nuclei-Green membrane	0.079241
C4	18.6388	MDCK Red nuclei-Green membrane	2.55766e+07		C4	18.6388	MDCK Red nuclei-Green membrane	1.20627e+08		E10	18.6388	MDCK Red nuclei-Green membrane	0.0772275
C4	18.889	MDCK Red nuclei-Green membrane	2.57668e+07		C4	18.889	MDCK Red nuclei-Green membrane	1.21272e+08		E10	18.889	MDCK Red nuclei-Green membrane	0.0764422
C4	19.1391	MDCK Red nuclei-Green membrane	2.59721e+07		C4	19.1391	MDCK Red nuclei-Green membrane	1.21761e+08		E10	19.1391	MDCK Red nuclei-Green membrane	0.0756645
C4	19.3893	MDCK Red nuclei-Green membrane	2.62163e+07		C4	19.3893	MDCK Red nuclei-Green membrane	1.22152e+08		E10	19.3893	MDCK Red nuclei-Green membrane	0.0750233
C4	19.6395	MDCK Red nuclei-Green membrane	2.64662e+07		C4	19.6395	MDCK Red nuclei-Green membrane	1.22612e+08		E10	19.6395	MDCK Red nuclei-Green membrane	0.0740932
C4	19.8897	MDCK Red nuclei-Green membrane	2.67243e+07		C4	19.8897	MDCK Red nuclei-Green membrane	1.22787e+08		E10	19.8897	MDCK Red nuclei-Green membrane	0.0734693
C4	20.1399	MDCK Red nuclei-Green membrane	2.69998e+07		C4	20.1399	MDCK Red nuclei-Green membrane	1.22947e+08		E10	20.1399	MDCK Red nuclei-Green membrane	0.0736914
C4	20.3901	MDCK Red nuclei-Green membrane	2.7284e+07		C4	20.3901	MDCK Red nuclei-Green membrane	1.23139e+08		E10	20.3901	MDCK Red nuclei-Green membrane	0.0733686
C4	20.6403	MDCK Red nuclei-Green membrane	2.76035e+07		C4	20.6403	MDCK Red nuclei-Green membrane	1.23217e+08		E10	20.6403	MDCK Red nuclei-Green membrane	0.0725593
C4	20.8905	MDCK Red nuclei-Green membrane	2.78997e+07		C4	20.8905	MDCK Red nuclei-Green membrane	1.22984e+08		E10	20.8905	MDCK Red nuclei-Green membrane	0.0726107
C4	21.1407	MDCK Red nuclei-Green membrane	2.82399e+07		C4	21.1407	MDCK Red nuclei-Green membrane	1.22727e+08		E10	21.1407	MDCK Red nuclei-Green membrane	0.0721603
C4	21.391	MDCK Red nuclei-Green membrane	2.85805e+07		C4	21.391	MDCK Red nuclei-Green membrane	1.2236e+08		E10	21.391	MDCK Red nuclei-Green membrane	0.072164
C4	21.6412	MDCK Red nuclei-Green membrane	2.89373e+07		C4	21.6412	MDCK Red nuclei-Green membrane	1.21963e+08		E10	21.6412	MDCK Red nuclei-Green membrane	0.0729963
C4	21.8914	MDCK Red nuclei-Green membrane	2.92873e+07		C4	21.8914	MDCK Red nuclei-Green membrane	1.21332e+08		E10	21.8914	MDCK Red nuclei-Green membrane	0.0727519
C4	22.1415	MDCK Red nuclei-Green membrane	2.96404e+07		C4	22.1415	MDCK Red nuclei-Green membrane	1.20549e+08		E10	22.1415	MDCK Red nuclei-Green membrane	0.0724097
C4	22.3917	MDCK Red nuclei-Green membrane	3.00195e+07		C4	22.3917	MDCK Red nuclei-Green membrane	1.19535e+08		E10	22.3917	MDCK Red nuclei-Green membrane	0.0724107
C4	22.6419	MDCK Red nuclei-Green membrane	3.03744e+07		C4	22.6419	MDCK Red nuclei-Green membrane	1.18291e+08		E10	22.6419	MDCK Red nuclei-Green membrane	0.0723373
C4	22.8921	MDCK Red nuclei-Green membrane	30712874		C4	22.8921	MDCK Red nuclei-Green membrane	1.16797e+08		E10	22.8921	MDCK Red nuclei-Green membrane	0.0727755
C4	23.1423	MDCK Red nuclei-Green membrane	3.10577e+07		C4	23.1423	MDCK Red nuclei-Green membrane	1.15265e+08		E10	23.1423	MDCK Red nuclei-Green membrane	0.0721855
C4	23.3924	MDCK Red nuclei-Green membrane	3.1376e+07		C4	23.3924	MDCK Red nuclei-Green membrane	1.1359e+08		E10	23.3924	MDCK Red nuclei-Green membrane	0.0717686
C4	23.6426	MDCK Red nuclei-Green membrane	3.1687e+07		C4	23.6426	MDCK Red nuclei-Green membrane	1.11469e+08		E10	23.6426	MDCK Red nuclei-Green membrane	0.0712323
C4	23.8928	MDCK Red nuclei-Green membrane	3.19617e+07		C4	23.8928	MDCK Red nuclei-Green membrane	1.09343e+08		E10	23.8928	MDCK Red nuclei-Green membrane	0.0707203
C4	24.143	MDCK Red nuclei-Green membrane	3.22442e+07		C4	24.143	MDCK Red nuclei-Green membrane	1.07464e+08		E10	24.143	MDCK Red nuclei-Green membrane	0.0707062
C4	24.3931	MDCK Red nuclei-Green membrane	3.25146e+07		C4	24.3931	MDCK Red nuclei-Green membrane	1.05579e+08		E10	24.3931	MDCK Red nuclei-Green membrane	0.070944
C4	24.6416	MDCK Red nuclei-Green membrane	3.27322e+07		C4	24.6416	MDCK Red nuclei-Green membrane	1.03594e+08		E10	24.6416	MDCK Red nuclei-Green membrane	0.0705693
C4	24.8901	MDCK Red nuclei-Green membrane	3.31035e+07		C4	24.8901	MDCK Red nuclei-Green membrane	1.02138e+08		E10	24.8901	MDCK Red nuclei-Green membrane	0.0703552
C4	25.1385	MDCK Red nuclei-Green membrane	3.33271e+07		C4	25.1385	MDCK Red nuclei-Green membrane	1.00367e+08		E10	25.1385	MDCK Red nuclei-Green membrane	0.069588
C4	25.387	MDCK Red nuclei-Green membrane	3.35069e+07		C4	25.387	MDCK Red nuclei-Green membrane	9.89938e+07		E10	25.387	MDCK Red nuclei-Green membrane	0.0698538
C4	25.6356	MDCK Red nuclei-Green membrane	3.36423e+07		C4	25.6356	MDCK Red nuclei-Green membrane	9.75378e+07		E10	25.6356	MDCK Red nuclei-Green membrane	0.0704033
C4	25.8841	MDCK Red nuclei-Green membrane	3.37181e+07		C4	25.8841	MDCK Red nuclei-Green membrane	9.62487e+07		E10	25.8841	MDCK Red nuclei-Green membrane	0.070947
C4	26.1326	MDCK Red nuclei-Green membrane	3.3761e+07		C4	26.1326	MDCK Red nuclei-Green membrane	9.47273e+07		E10	26.1326	MDCK Red nuclei-Green membrane	0.0708505
C4	26.3811	MDCK Red nuclei-Green membrane	3.37812e+07		C4	26.3811	MDCK Red nuclei-Green membrane	9.29097e+07		E10	26.3811	MDCK Red nuclei-Green membrane	0.070755
C4	26.6296	MDCK Red nuclei-Green membrane	3.37805e+07		C4	26.6296	MDCK Red nuclei-Green membrane	9.12134e+07		E10	26.6296	MDCK Red nuclei-Green membrane	0.0716619
C4	26.8798	MDCK Red nuclei-Green membrane	3.37648e+07		C4	26.8798	MDCK Red nuclei-Green membrane	8.94617e+07		E10	26.8798	MDCK Red nuclei-Green membrane	0.0720902
C4	27.13	MDCK Red nuclei-Green membrane	3.35593e+07		C4	27.13	MDCK Red nuclei-Green membrane	8.72768e+07		E10	27.13	MDCK Red nuclei-Green membrane	0.0724716
C4	27.3802	MDCK Red nuclei-Green membrane	3.3439e+07		C4	27.3802	MDCK Red nuclei-Green membrane	8.5328e+07		E10	27.3802	MDCK Red nuclei-Green membrane	0.0731318
C4	27.6304	MDCK Red nuclei-Green membrane	3.32923e+07		C4	27.6304	MDCK Red nuclei-Green membrane	8.30392e+07		E10	27.6304	MDCK Red nuclei-Green membrane	0.0737892
C4	27.8805	MDCK Red nuclei-Green membrane	3.31069e+07		C4	27.8805	MDCK Red nuclei-Green membrane	8.05587e+07		E10	27.8805	MDCK Red nuclei-Green membrane	0.0736519
C4	28.1307	MDCK Red nuclei-Green membrane	3.29062e+07		C4	28.1307	MDCK Red nuclei-Green membrane	7.81482e+07		E10	28.1307	MDCK Red nuclei-Green membrane	0.0743886
C4	28.3809	MDCK Red nuclei-Green membrane	3.27103e+07		C4	28.3809	MDCK Red nuclei-Green membrane	7.61701e+07		E10	28.3809	MDCK Red nuclei-Green membrane	0.0747495
C4	28.631	MDCK Red nuclei-Green membrane	3.24745e+07		C4	28.631	MDCK Red nuclei-Green membrane	7.45116e+07		E10	28.631	MDCK Red nuclei-Green membrane	0.0756239
C4	28.8812	MDCK Red nuclei-Green membrane	3.21894e+07		C4	28.8812	MDCK Red nuclei-Green membrane	7.27376e+07		E10	28.8812	MDCK Red nuclei-Green membrane	0.0750817
C4	29.1314	MDCK Red nuclei-Green membrane	3.18446e+07		C4	29.1314	MDCK Red nuclei-Green membrane	7.093e+07		E10	29.1314	MDCK Red nuclei-Green membrane	0.0756515
C4	29.3816	MDCK Red nuclei-Green membrane	3.14838e+07		C4	29.3816	MDCK Red nuclei-Green membrane	6.91073e+07		E10	29.3816	MDCK Red nuclei-Green membrane	0.075771
C4	29.6318	MDCK Red nuclei-Green membrane	3.11267e+07		C4	29.6318	MDCK Red nuclei-Green membrane	6.76777e+07		E10	29.6318	MDCK Red nuclei-Green membrane	0.0759561
C4	29.882	MDCK Red nuclei-Green membrane	3.08084e+07		C4	29.882	MDCK Red nuclei-Green membrane	6.64209e+07		E10	29.882	MDCK Red nuclei-Green membrane	0.0759808
C4	30.1322	MDCK Red nuclei-Green membrane	3.04773e+07		C4	30.1322	MDCK Red nuclei-Green membrane	6.53836e+07		E10	30.1322	MDCK Red nuclei-Green membrane	0.0756996
C4	30.3823	MDCK Red nuclei-Green membrane	3.01467e+07		C4	30.3823	MDCK Red nuclei-Green membrane	6.43031e+07		E10	30.3823	MDCK Red nuclei-Green membrane	0.0746723
C4	30.6325	MDCK Red nuclei-Green membrane	2.98123e+07		C4	30.6325	MDCK Red nuclei-Green membrane	6.31974e+07		E10	30.6325	MDCK Red nuclei-Green membrane	0.0738922
C4	30.8827	MDCK Red nuclei-Green membrane	2.9478e+07		C4	30.8827	MDCK Red nuclei-Green membrane	6.15821e+07		E10	30.8827	MDCK Red nuclei-Green membrane	0.0734166
C4	31.1329	MDCK Red nuclei-Green membrane	2.9138e+07		C4	31.1329	MDCK Red nuclei-Green membrane	5.94714e+07		E10	31.1329	MDCK Red nuclei-Green membrane	0.0726561
C4	31.383	MDCK Red nuclei-Green membrane	2.87931e+07		C4	31.383	MDCK Red nuclei-Green membrane	5.74023e+07		E10	31.383	MDCK Red nuclei-Green membrane	0.0723981
C4	31.6332	MDCK Red nuclei-Green membrane	2.84442e+07		C4	31.6332	MDCK Red nuclei-Green membrane	5.55923e+07		E10	31.6332	MDCK Red nuclei-Green membrane	0.0719311
C4	31.8834	MDCK Red nuclei-Green membrane	2.80777e+07		C4	31.8834	MDCK Red nuclei-Green membrane	5.34536e+07		E10	31.8834	MDCK Red nuclei-Green membrane	0.0712117
C4	32.1336	MDCK Red nuclei-Green membrane	2.77104e+07		C4	32.1336	MDCK Red nuclei-Green membrane	5.13633e+07		E10	32.1336	MDCK Red nuclei-Green membrane	0.0700978
C4	32.3838	MDCK Red nuclei-Green membrane	2.73639e+07		C4	32.3838	MDCK Red nuclei-Green membrane	4.91836e+07		E10	32.3838	MDCK Red nuclei-Green membrane	0.0704796
C4	32.634	MDCK Red nuclei-Green membrane	2.70154e+07		C4	32.634	MDCK Red nuclei-Green membrane	4.69642e+07		E10	32.634	MDCK Red nuclei-Green membrane	0.0706507
C4	32.8841	MDCK Red nuclei-Green membrane	2.66366e+07		C4	32.8841	MDCK Red nuclei-Green membrane	4.42688e+07		E10	32.8841	MDCK Red nuclei-Green membrane	0.0703862
C4	33.1343	MDCK Red nuclei-Green membrane	2.62652e+07		C4	33.1343	MDCK Red nuclei-Green membrane	4.18687e+07		E10	33.1343	MDCK Red nuclei-Green membrane	0.0696268
C4	33.3844	MDCK Red nuclei-Green membrane	2.59111e+07		C4	33.3844	MDCK Red nuclei-Green membrane	3.96885e+07		E10	33.3844	MDCK Red nuclei-Green membrane	0.069458
C4	33.6346	MDCK Red nuclei-Green membrane	2.55814e+07		C4	33.6346	MDCK Red nuclei-Green membrane	3.74933e+07		E10	33.6346	MDCK Red nuclei-Green membrane	0.0684312
C4	33.8848	MDCK Red nuclei-Green membrane	2.52642e+07		C4	33.8848	MDCK Red nuclei-Green membrane	3.50423e+07		E10	33.8848	MDCK Red nuclei-Green membrane	0.0676405
C4	34.1349	MDCK Red nuclei-Green membrane	2.49596e+07		C4	34.1349	MDCK Red nuclei-Green membrane	3.26811e+07		E10	34.1349	MDCK Red nuclei-Green membrane	0.0672333
C4	34.385	MDCK Red nuclei-Green membrane	2.46402e+07		C4	34.385	MDCK Red nuclei-Green membrane	3.01158e+07		E10	34.385	MDCK Red nuclei-Green membrane	0.0669151
C4	34.6352	MDCK Red nuclei-Green membrane	2.42973e+07		C4	34.6352	MDCK Red nuclei-Green membrane	2.76268e+07		E10	34.6352	MDCK Red nuclei-Green membrane	0.065955
C4	34.8853	MDCK Red nuclei-Green membrane	2.39562e+07		C4	34.8853	MDCK Red nuclei-Green membrane	2.54275e+07		E10	34.8853	MDCK Red nuclei-Green membrane	0.0648336
C4	35.1355	MDCK Red nuclei-Green membrane	2.36373e+07		C4	35.1355	MDCK Red nuclei-Green membrane	2.35957e+07		E10	35.1355	MDCK Red nuclei-Green membrane	0.0641069
C4	35.3856	MDCK Red nuclei-Green membrane	2.3304e+07		C4	35.3856	MDCK Red nuclei-Green membrane	2.17923e+07		E10	35.3856	MDCK Red nuclei-Green membrane	0.0634483
C4	35.6358	MDCK Red nuclei-Green membrane	2.29722e+07		C4	35.6358	MDCK Red nuclei-Green membrane	2.03301e+07		E10	35.6358	MDCK Red nuclei-Green membrane	0.0626749
C4	35.886	MDCK Red nuclei-Green membrane	2.26461e+07		C4	35.886	MDCK Red nuclei-Green membrane	1.91215e+07		E10	35.886	MDCK Red nuclei-Green membrane	0.0620839
C4	36.1362	MDCK Red nuclei-Green membrane	2.23156e+07		C4	36.1362	MDCK Red nuclei-Green membrane	1.7892e+07		E10	36.1362	MDCK Red nuclei-Green membrane	0.0619935
C4	36.3864	MDCK Red nuclei-Green membrane	2.19859e+07		C4	36.3864	MDCK Red nuclei-Green membrane	1.68268e+07		E10	36.3864	MDCK Red nuclei-Green membrane	0.0618343
C4	36.6366	MDCK Red nuclei-Green membrane	2.1641e+07		C4	36.6366	MDCK Red nuclei-Green membrane	1.59641e+07		E10	36.6366	MDCK Red nuclei-Green membrane	0.0613826
C4	36.8868	MDCK Red nuclei-Green membrane	2.13147e+07		C4	36.8868	MDCK Red nuclei-Green membrane	1.52326e+07		E10	36.8868	MDCK Red nuclei-Green membrane	0.060779
C4	37.1369	MDCK Red nuclei-Green membrane	2.09871e+07		C4	37.1369	MDCK Red nuclei-Green membrane	1.45012e+07		E10	37.1369	MDCK Red nuclei-Green membrane	0.0604508
C4	37.3871	MDCK Red nuclei-Green membrane	2.06667e+07		C4	37.3871	MDCK Red nuclei-Green membrane	1.37888e+07		E10	37.3871	MDCK Red nuclei-Green membrane	0.0598493
C4	37.6373	MDCK Red nuclei-Green membrane	2.03622e+07		C4	37.6373	MDCK Red nuclei-Green membrane	1.30777e+07		E10	37.6373	MDCK Red nuclei-Green membrane	0.0592477
C4	37.8874	MDCK Red nuclei-Green membrane	2.00539e+07		C4	37.8874	MDCK Red nuclei-Green membrane	1.23917e+07		E10	37.8874	MDCK Red nuclei-Green membrane	0.0589158
C4	38.1376	MDCK Red nuclei-Green membrane	1.97473e+07		C4	38.1376	MDCK Red nuclei-Green membrane	1.17599e+07		E10	38.1376	MDCK Red nuclei-Green membrane	0.0585431
C4	38.3877	MDCK Red nuclei-Green membrane	1.94261e+07		C4	38.3877	MDCK Red nuclei-Green membrane	1.11534e+07		E10	38.3877	MDCK Red nuclei-Green membrane	0.0579805
C4	38.6379	MDCK Red nuclei-Green membrane	1.91124e+07		C4	38.6379	MDCK Red nuclei-Green membrane	1.06189e+07		E10	38.6379	MDCK Red nuclei-Green membrane	0.0577738
C4	38.8881	MDCK Red nuclei-Green membrane	1.8826e+07		C4	38.8881	MDCK Red nuclei-Green membrane	1.0094e+07		E10	38.8881	MDCK Red nuclei-Green membrane	0.0575542
C4	39.1382	MDCK Red nuclei-Green membrane	1.85582e+07		C4	39.1382	MDCK Red nuclei-Green membrane	9.62095e+06		E10	39.1382	MDCK Red nuclei-Green membrane	0.0570683
C4	39.3883	MDCK Red nuclei-Green membrane	1.83081e+07		C4	39.3883	MDCK Red nuclei-Green membrane	9.17187e+06		E10	39.3883	MDCK Red nuclei-Green membrane	0.0568374
C4	39.6385	MDCK Red nuclei-Green membrane	1.80527e+07		C4	39.6385	MDCK Red nuclei-Green membrane	8.76938e+06		E10	39.6385	MDCK Red nuclei-Green membrane	0.0569282
C4	39.8886	MDCK Red nuclei-Green membrane	1.77976e+07		C4	39.8886	MDCK Red nuclei-Green membrane	8.42831e+06		E10	39.8886	MDCK Red nuclei-Green membrane	0.0570161
C4	40.1388	MDCK Red nuclei-Green membrane	1.75669e+07		C4	40.1388	MDCK Red nuclei-Green membrane	8.14172e+06		E10	40.1388	MDCK Red nuclei-Green membrane	0.0565768
C4	40.389	MDCK Red nuclei-Green membrane	1.73482e+07		C4	40.389	MDCK Red nuclei-Green membrane	7.90258e+06		E10	40.389	MDCK Red nuclei-Green membrane	0.0561608
C4	40.6392	MDCK Red nuclei-Green membrane	1.71619e+07		C4	40.6392	MDCK Red nuclei-Green membrane	7.72045e+06		E10	40.6392	MDCK Red nuclei-Green membrane	0.056067
C4	40.8894	MDCK Red nuclei-Green membrane	1.6977e+07		C4	40.8894	MDCK Red nuclei-Green membrane	7.54413e+06		E10	40.8894	MDCK Red nuclei-Green membrane	0.0556675
C4	41.1396	MDCK Red nuclei-Green membrane	1.67873e+07		C4	41.1396	MDCK Red nuclei-Green membrane	7.38419e+06		E10	41.1396	MDCK Red nuclei-Green membrane	0.0555438
C4	41.3898	MDCK Red nuclei-Green membrane	1.66009e+07		C4	41.3898	MDCK Red nuclei-Green membrane	7.25273e+06		E10	41.3898	MDCK Red nuclei-Green membrane	0.0557539
C4	41.64	MDCK Red nuclei-Green membrane	1.64416e+07		C4	41.64	MDCK Red nuclei-Green membrane	7.13033e+06		E10	41.64	MDCK Red nuclei-Green membrane	0.0554327
C4	41.8902	MDCK Red nuclei-Green membrane	1.62921e+07		C4	41.8902	MDCK Red nuclei-Green membrane	7.02437e+06		E10	41.8902	MDCK Red nuclei-Green membrane	0.0549693
C4	42.1403	MDCK Red nuclei-Green membrane	1.61491e+07		C4	42.1403	MDCK Red nuclei-Green membrane	6.91152e+06		E10	42.1403	MDCK Red nuclei-Green membrane	0.0546383
C4	42.3905	MDCK Red nuclei-Green membrane	1.60035e+07		C4	42.3905	MDCK Red nuclei-Green membrane	6.80969e+06		E10	42.3905	MDCK Red nuclei-Green membrane	0.0544827
C4	42.6406	MDCK Red nuclei-Green membrane	1.5856e+07		C4	42.6406	MDCK Red nuclei-Green membrane	6.73272e+06		E10	42.6406	MDCK Red nuclei-Green membrane	0.0547317
C4	42.8907	MDCK Red nuclei-Green membrane	1.57182e+07		C4	42.8907	MDCK Red nuclei-Green membrane	6.65451e+06		E10	42.8907	MDCK Red nuclei-Green membrane	0.0548226
C4	43.1409	MDCK Red nuclei-Green membrane	1.55872e+07		C4	43.1409	MDCK Red nuclei-Green membrane	6.59136e+06		E10	43.1409	MDCK Red nuclei-Green membrane	0.0547376
C4	43.391	MDCK Red nuclei-Green membrane	1.54701e+07		C4	43.391	MDCK Red nuclei-Green membrane	6.53043e+06		E10	43.391	MDCK Red nuclei-Green membrane	0.0546941
C4	43.6411	MDCK Red nuclei-Green membrane	1.5358e+07		C4	43.6411	MDCK Red nuclei-Green membrane	6.44783e+06		E10	43.6411	MDCK Red nuclei-Green membrane	0.0549673
C4	43.8913	MDCK Red nuclei-Green membrane	1.52249e+07		C4	43.8913	MDCK Red nuclei-Green membrane	6.36779e+06		E10	43.8913	MDCK Red nuclei-Green membrane	0.0552123
C4	44.1414	MDCK Red nuclei-Green membrane	15085671		C4	44.1414	MDCK Red nuclei-Green membrane	6.27252e+06		E10	44.1414	MDCK Red nuclei-Green membrane	0.0550027
C4	44.3916	MDCK Red nuclei-Green membrane	1.49357e+07		C4	44.3916	MDCK Red nuclei-Green membrane	6.17874e+06		E10	44.3916	MDCK Red nuclei-Green membrane	0.0548933
C4	44.6417	MDCK Red nuclei-Green membrane	1.4783e+07		C4	44.6417	MDCK Red nuclei-Green membrane	6.09659e+06		E10	44.6417	MDCK Red nuclei-Green membrane	0.0550215
C4	44.8919	MDCK Red nuclei-Green membrane	1.46483e+07		C4	44.8919	MDCK Red nuclei-Green membrane	6.01273e+06		E10	44.8919	MDCK Red nuclei-Green membrane	0.0550636
C4	45.142	MDCK Red nuclei-Green membrane	1.45025e+07		C4	45.142	MDCK Red nuclei-Green membrane	5.93046e+06		E10	45.142	MDCK Red nuclei-Green membrane	0.0551195
C4	45.3921	MDCK Red nuclei-Green membrane	1.43659e+07		C4	45.3921	MDCK Red nuclei-Green membrane	5.84264e+06		E10	45.3921	MDCK Red nuclei-Green membrane	0.055119
C4	45.6423	MDCK Red nuclei-Green membrane	1.42265e+07		C4	45.6423	MDCK Red nuclei-Green membrane	5.77548e+06		E10	45.6423	MDCK Red nuclei-Green membrane	0.0547668
C4	45.8925	MDCK Red nuclei-Green membrane	1.40963e+07		C4	45.8925	MDCK Red nuclei-Green membrane	5.72049e+06		E10	45.8925	MDCK Red nuclei-Green membrane	0.0545785
C4	46.1427	MDCK Red nuclei-Green membrane	1.39778e+07		C4	46.1427	MDCK Red nuclei-Green membrane	5.69086e+06		E10	46.1427	MDCK Red nuclei-Green membrane	0.0542147
C4	46.3928	MDCK Red nuclei-Green membrane	1.38688e+07		C4	46.3928	MDCK Red nuclei-Green membrane	5.67749e+06		E10	46.3928	MDCK Red nuclei-Green membrane	0.0543578
C4	46.643	MDCK Red nuclei-Green membrane	1.37709e+07		C4	46.643	MDCK Red nuclei-Green membrane	5.67779e+06		E10	46.643	MDCK Red nuclei-Green membrane	0.0543918
C4	46.8932	MDCK Red nuclei-Green membrane	1.36773e+07		C4	46.8932	MDCK Red nuclei-Green membrane	5.66708e+06		E10	46.8932	MDCK Red nuclei-Green membrane	0.0542766
C4	47.1434	MDCK Red nuclei-Green membrane	1.3573e+07		C4	47.1434	MDCK Red nuclei-Green membrane	5.64985e+06		E10	47.1434	MDCK Red nuclei-Green membrane	0.0538656
C4	47.3936	MDCK Red nuclei-Green membrane	1.34831e+07		C4	47.3936	MDCK Red nuclei-Green membrane	5.63392e+06		E10	47.3936	MDCK Red nuclei-Green membrane	0.0536319
C4	47.6438	MDCK Red nuclei-Green membrane	1.33976e+07		C4	47.6438	MDCK Red nuclei-Green membrane	5.62048e+06		E10	47.6438	MDCK Red nuclei-Green membrane	0.0534592
C4	47.894	MDCK Red nuclei-Green membrane	1.33091e+07		C4	47.894	MDCK Red nuclei-Green membrane	5.59103e+06		E10	47.894	MDCK Red nuclei-Green membrane	0.0540531
C4	48.1442	MDCK Red nuclei-Green membrane	1.32083e+07		C4	48.1442	MDCK Red nuclei-Green membrane	5.56917e+06		E10	48.1442	MDCK Red nuclei-Green membrane	0.0538456
C4	48.3944	MDCK Red nuclei-Green membrane	1.31057e+07		C4	48.3944	MDCK Red nuclei-Green membrane	5.52859e+06		E10	48.3944	MDCK Red nuclei-Green membrane	0.0536211
C4	48.6445	MDCK Red nuclei-Green membrane	1.30011e+07		C4	48.6445	MDCK Red nuclei-Green membrane	5.49187e+06		E10	48.6445	MDCK Red nuclei-Green membrane	0.0535037
C4	48.8948	MDCK Red nuclei-Green membrane	1.29124e+07		C4	48.8948	MDCK Red nuclei-Green membrane	5.45967e+06		E10	48.8948	MDCK Red nuclei-Green membrane	0.0532721
C4	49.1449	MDCK Red nuclei-Green membrane	1.28215e+07		C4	49.1449	MDCK Red nuclei-Green membrane	5.42936e+06		E10	49.1449	MDCK Red nuclei-Green membrane	0.0529282
C4	49.3951	MDCK Red nuclei-Green membrane	1.2724e+07		C4	49.3951	MDCK Red nuclei-Green membrane	5.4228e+06		E10	49.3951	MDCK Red nuclei-Green membrane	0.0527213
C4	49.6453	MDCK Red nuclei-Green membrane	1.26232e+07		C4	49.6453	MDCK Red nuclei-Green membrane	5.41313e+06		E10	49.6453	MDCK Red nuclei-Green membrane	0.0526059
C4	49.8955	MDCK Red nuclei-Green membrane	1.25263e+07		C4	49.8955	MDCK Red nuclei-Green membrane	5.40828e+06		E10	49.8955	MDCK Red nuclei-Green membrane	0.0523869
D4	5.13059	MDCK Red nuclei-Green membrane	6.94212e+06		D4	5.13059	MDCK Red nuclei-Green membrane	1.60807e+07		E11	5.13059	MDCK Red nuclei-Green membrane	0.151835
D4	5.38074	MDCK Red nuclei-Green membrane	6.98986e+06		D4	5.38074	MDCK Red nuclei-Green membrane	1.61084e+07		E11	5.38074	MDCK Red nuclei-Green membrane	0.154842
D4	5.63093	MDCK Red nuclei-Green membrane	7.04699e+06		D4	5.63093	MDCK Red nuclei-Green membrane	1.6056e+07		E11	5.63093	MDCK Red nuclei-Green membrane	0.1571
D4	5.88111	MDCK Red nuclei-Green membrane	7.11543e+06		D4	5.88111	MDCK Red nuclei-Green membrane	1.59719e+07		E11	5.88111	MDCK Red nuclei-Green membrane	0.161628
D4	6.13127	MDCK Red nuclei-Green membrane	7.19584e+06		D4	6.13127	MDCK Red nuclei-Green membrane	1.5872e+07		E11	6.13127	MDCK Red nuclei-Green membrane	0.164209
D4	6.38142	MDCK Red nuclei-Green membrane	7.29025e+06		D4	6.38142	MDCK Red nuclei-Green membrane	1.57846e+07		E11	6.38142	MDCK Red nuclei-Green membrane	0.167442
D4	6.63157	MDCK Red nuclei-Green membrane	7.40446e+06		D4	6.63157	MDCK Red nuclei-Green membrane	1.57443e+07		E11	6.63157	MDCK Red nuclei-Green membrane	0.170441
D4	6.88176	MDCK Red nuclei-Green membrane	7.53758e+06		D4	6.88176	MDCK Red nuclei-Green membrane	1.57806e+07		E11	6.88176	MDCK Red nuclei-Green membrane	0.172514
D4	7.13191	MDCK Red nuclei-Green membrane	7.68676e+06		D4	7.13191	MDCK Red nuclei-Green membrane	1.58849e+07		E11	7.13191	MDCK Red nuclei-Green membrane	0.17333
D4	7.3821	MDCK Red nuclei-Green membrane	7.85945e+06		D4	7.3821	MDCK Red nuclei-Green membrane	1.60584e+07		E11	7.3821	MDCK Red nuclei-Green membrane	0.175255
D4	7.63225	MDCK Red nuclei-Green membrane	8.05207e+06		D4	7.63225	MDCK Red nuclei-Green membrane	1.6312e+07		E11	7.63225	MDCK Red nuclei-Green membrane	0.175104
D4	7.88241	MDCK Red nuclei-Green membrane	8.27211e+06		D4	7.88241	MDCK Red nuclei-Green membrane	1.67033e+07		E11	7.88241	MDCK Red nuclei-Green membrane	0.17662
D4	8.13253	MDCK Red nuclei-Green membrane	8.52324e+06		D4	8.13253	MDCK Red nuclei-Green membrane	1.72468e+07		E11	8.13253	MDCK Red nuclei-Green membrane	0.175901
D4	8.38265	MDCK Red nuclei-Green membrane	8.80518e+06		D4	8.38265	MDCK Red nuclei-Green membrane	1.79389e+07		E11	8.38265	MDCK Red nuclei-Green membrane	0.175927
D4	8.63278	MDCK Red nuclei-Green membrane	9121997		D4	8.63278	MDCK Red nuclei-Green membrane	1.88663e+07		E11	8.63278	MDCK Red nuclei-Green membrane	0.175579
D4	8.8829	MDCK Red nuclei-Green membrane	9.47043e+06		D4	8.8829	MDCK Red nuclei-Green membrane	2.01235e+07		E11	8.8829	MDCK Red nuclei-Green membrane	0.174347
D4	9.13299	MDCK Red nuclei-Green membrane	9.85859e+06		D4	9.13299	MDCK Red nuclei-Green membrane	2.16481e+07		E11	9.13299	MDCK Red nuclei-Green membrane	0.173405
D4	9.38312	MDCK Red nuclei-Green membrane	1.02959e+07		D4	9.38312	MDCK Red nuclei-Green membrane	2.35181e+07		E11	9.38312	MDCK Red nuclei-Green membrane	0.170851
D4	9.63321	MDCK Red nuclei-Green membrane	1.07894e+07		D4	9.63321	MDCK Red nuclei-Green membrane	2.57956e+07		E11	9.63321	MDCK Red nuclei-Green membrane	0.169877
D4	9.88333	MDCK Red nuclei-Green membrane	1.13348e+07		D4	9.88333	MDCK Red nuclei-Green membrane	2.83328e+07		E11	9.88333	MDCK Red nuclei-Green membrane	0.168937
D4	10.1335	MDCK Red nuclei-Green membrane	1.1917e+07		D4	10.1335	MDCK Red nuclei-Green membrane	3.11052e+07		E11	10.1335	MDCK Red nuclei-Green membrane	0.167235
D4	10.3836	MDCK Red nuclei-Green membrane	1.25344e+07		D4	10.3836	MDCK Red nuclei-Green membrane	3.41073e+07		E11	10.3836	MDCK Red nuclei-Green membrane	0.164756
D4	10.6337	MDCK Red nuclei-Green membrane	1.32024e+07		D4	10.6337	MDCK Red nuclei-Green membrane	3.74039e+07		E11	10.6337	MDCK Red nuclei-Green membrane	0.161899
D4	10.8839	MDCK Red nuclei-Green membrane	1.3886e+07		D4	10.8839	MDCK Red nuclei-Green membrane	4.09065e+07		E11	10.8839	MDCK Red nuclei-Green membrane	0.159078
D4	11.134	MDCK Red nuclei-Green membrane	1.45874e+07		D4	11.134	MDCK Red nuclei-Green membrane	4.44038e+07		E11	11.134	MDCK Red nuclei-Green membrane	0.155657
D4	11.3842	MDCK Red nuclei-Green membrane	1.52966e+07		D4	11.3842	MDCK Red nuclei-Green membrane	4.79861e+07		E11	11.3842	MDCK Red nuclei-Green membrane	0.151963
D4	11.6343	MDCK Red nuclei-Green membrane	1.59871e+07		D4	11.6343	MDCK Red nuclei-Green membrane	5.14773e+07		E11	11.6343	MDCK Red nuclei-Green membrane	0.148564
D4	11.8845	MDCK Red nuclei-Green membrane	1.66437e+07		D4	11.8845	MDCK Red nuclei-Green membrane	5.4847e+07		E11	11.8845	MDCK Red nuclei-Green membrane	0.144005
D4	12.1346	MDCK Red nuclei-Green membrane	1.72619e+07		D4	12.1346	MDCK Red nuclei-Green membrane	5.82471e+07		E11	12.1346	MDCK Red nuclei-Green membrane	0.139943
D4	12.3848	MDCK Red nuclei-Green membrane	1.78584e+07		D4	12.3848	MDCK Red nuclei-Green membrane	6.16084e+07		E11	12.3848	MDCK Red nuclei-Green membrane	0.135897
D4	12.635	MDCK Red nuclei-Green membrane	1.84255e+07		D4	12.635	MDCK Red nuclei-Green membrane	6.48495e+07		E11	12.635	MDCK Red nuclei-Green membrane	0.131623
D4	12.8852	MDCK Red nuclei-Green membrane	1.8919e+07		D4	12.8852	MDCK Red nuclei-Green membrane	6.79607e+07		E11	12.8852	MDCK Red nuclei-Green membrane	0.127702
D4	13.1353	MDCK Red nuclei-Green membrane	1.93821e+07		D4	13.1353	MDCK Red nuclei-Green membrane	7.09463e+07		E11	13.1353	MDCK Red nuclei-Green membrane	0.123654
D4	13.3855	MDCK Red nuclei-Green membrane	19799736		D4	13.3855	MDCK Red nuclei-Green membrane	7.38016e+07		E11	13.3855	MDCK Red nuclei-Green membrane	0.120576
D4	13.6356	MDCK Red nuclei-Green membrane	2.01649e+07		D4	13.6356	MDCK Red nuclei-Green membrane	7.6511e+07		E11	13.6356	MDCK Red nuclei-Green membrane	0.117552
D4	13.8858	MDCK Red nuclei-Green membrane	2.05011e+07		D4	13.8858	MDCK Red nuclei-Green membrane	7.91752e+07		E11	13.8858	MDCK Red nuclei-Green membrane	0.114036
D4	14.136	MDCK Red nuclei-Green membrane	2.08075e+07		D4	14.136	MDCK Red nuclei-Green membrane	8.16447e+07		E11	14.136	MDCK Red nuclei-Green membrane	0.110947
D4	14.3861	MDCK Red nuclei-Green membrane	2.10981e+07		D4	14.3861	MDCK Red nuclei-Green membrane	8.40441e+07		E11	14.3861	MDCK Red nuclei-Green membrane	0.107611
D4	14.6363	MDCK Red nuclei-Green membrane	2.13524e+07		D4	14.6363	MDCK Red nuclei-Green membrane	8.63209e+07		E11	14.6363	MDCK Red nuclei-Green membrane	0.10408
D4	14.8864	MDCK Red nuclei-Green membrane	2.1549e+07		D4	14.8864	MDCK Red nuclei-Green membrane	8.84854e+07		E11	14.8864	MDCK Red nuclei-Green membrane	0.100853
D4	15.1366	MDCK Red nuclei-Green membrane	2.17354e+07		D4	15.1366	MDCK Red nuclei-Green membrane	9.04319e+07		E11	15.1366	MDCK Red nuclei-Green membrane	0.0981153
D4	15.3867	MDCK Red nuclei-Green membrane	2.18897e+07		D4	15.3867	MDCK Red nuclei-Green membrane	9.23272e+07		E11	15.3867	MDCK Red nuclei-Green membrane	0.0958561
D4	15.6369	MDCK Red nuclei-Green membrane	2.20279e+07		D4	15.6369	MDCK Red nuclei-Green membrane	9.40724e+07		E11	15.6369	MDCK Red nuclei-Green membrane	0.093036
D4	15.887	MDCK Red nuclei-Green membrane	2.21514e+07		D4	15.887	MDCK Red nuclei-Green membrane	9.56492e+07		E11	15.887	MDCK Red nuclei-Green membrane	0.0906943
D4	16.1372	MDCK Red nuclei-Green membrane	2.22531e+07		D4	16.1372	MDCK Red nuclei-Green membrane	9.71234e+07		E11	16.1372	MDCK Red nuclei-Green membrane	0.0889176
D4	16.3874	MDCK Red nuclei-Green membrane	2.23515e+07		D4	16.3874	MDCK Red nuclei-Green membrane	9.8452e+07		E11	16.3874	MDCK Red nuclei-Green membrane	0.0870629
D4	16.6376	MDCK Red nuclei-Green membrane	2.24332e+07		D4	16.6376	MDCK Red nuclei-Green membrane	9.96014e+07		E11	16.6376	MDCK Red nuclei-Green membrane	0.0855308
D4	16.8877	MDCK Red nuclei-Green membrane	2.25111e+07		D4	16.8877	MDCK Red nuclei-Green membrane	1.00693e+08		E11	16.8877	MDCK Red nuclei-Green membrane	0.0838738
D4	17.1379	MDCK Red nuclei-Green membrane	2.26191e+07		D4	17.1379	MDCK Red nuclei-Green membrane	1.01698e+08		E11	17.1379	MDCK Red nuclei-Green membrane	0.0820359
D4	17.3881	MDCK Red nuclei-Green membrane	2.27117e+07		D4	17.3881	MDCK Red nuclei-Green membrane	1.02713e+08		E11	17.3881	MDCK Red nuclei-Green membrane	0.0801652
D4	17.6382	MDCK Red nuclei-Green membrane	2.28168e+07		D4	17.6382	MDCK Red nuclei-Green membrane	1.03545e+08		E11	17.6382	MDCK Red nuclei-Green membrane	0.0778306
D4	17.8884	MDCK Red nuclei-Green membrane	2.29136e+07		D4	17.8884	MDCK Red nuclei-Green membrane	1.04287e+08		E11	17.8884	MDCK Red nuclei-Green membrane	0.0764493
D4	18.1385	MDCK Red nuclei-Green membrane	2.30427e+07		D4	18.1385	MDCK Red nuclei-Green membrane	1.05029e+08		E11	18.1385	MDCK Red nuclei-Green membrane	0.0743633
D4	18.3887	MDCK Red nuclei-Green membrane	2.31874e+07		D4	18.3887	MDCK Red nuclei-Green membrane	1.05636e+08		E11	18.3887	MDCK Red nuclei-Green membrane	0.0732141
D4	18.6388	MDCK Red nuclei-Green membrane	2.33239e+07		D4	18.6388	MDCK Red nuclei-Green membrane	1.06307e+08		E11	18.6388	MDCK Red nuclei-Green membrane	0.0714649
D4	18.889	MDCK Red nuclei-Green membrane	2.34863e+07		D4	18.889	MDCK Red nuclei-Green membrane	1.06798e+08		E11	18.889	MDCK Red nuclei-Green membrane	0.0698794
D4	19.1391	MDCK Red nuclei-Green membrane	2.36465e+07		D4	19.1391	MDCK Red nuclei-Green membrane	1.07165e+08		E11	19.1391	MDCK Red nuclei-Green membrane	0.0688027
D4	19.3893	MDCK Red nuclei-Green membrane	2.38135e+07		D4	19.3893	MDCK Red nuclei-Green membrane	1.07428e+08		E11	19.3893	MDCK Red nuclei-Green membrane	0.0681457
D4	19.6395	MDCK Red nuclei-Green membrane	2.39901e+07		D4	19.6395	MDCK Red nuclei-Green membrane	1.07351e+08		E11	19.6395	MDCK Red nuclei-Green membrane	0.0671398
D4	19.8897	MDCK Red nuclei-Green membrane	2.41963e+07		D4	19.8897	MDCK Red nuclei-Green membrane	1.07279e+08		E11	19.8897	MDCK Red nuclei-Green membrane	0.0663728
D4	20.1399	MDCK Red nuclei-Green membrane	24427873		D4	20.1399	MDCK Red nuclei-Green membrane	1.07268e+08		E11	20.1399	MDCK Red nuclei-Green membrane	0.0649592
D4	20.3901	MDCK Red nuclei-Green membrane	2.46347e+07		D4	20.3901	MDCK Red nuclei-Green membrane	1.07141e+08		E11	20.3901	MDCK Red nuclei-Green membrane	0.0646209
D4	20.6403	MDCK Red nuclei-Green membrane	2.48597e+07		D4	20.6403	MDCK Red nuclei-Green membrane	1.06856e+08		E11	20.6403	MDCK Red nuclei-Green membrane	0.0634677
D4	20.8905	MDCK Red nuclei-Green membrane	2.51117e+07		D4	20.8905	MDCK Red nuclei-Green membrane	1.06553e+08		E11	20.8905	MDCK Red nuclei-Green membrane	0.0627926
D4	21.1407	MDCK Red nuclei-Green membrane	2.53699e+07		D4	21.1407	MDCK Red nuclei-Green membrane	1.06328e+08		E11	21.1407	MDCK Red nuclei-Green membrane	0.0619191
D4	21.391	MDCK Red nuclei-Green membrane	2.56598e+07		D4	21.391	MDCK Red nuclei-Green membrane	1.06014e+08		E11	21.391	MDCK Red nuclei-Green membrane	0.0614632
D4	21.6412	MDCK Red nuclei-Green membrane	2.59763e+07		D4	21.6412	MDCK Red nuclei-Green membrane	1.05646e+08		E11	21.6412	MDCK Red nuclei-Green membrane	0.060425
D4	21.8914	MDCK Red nuclei-Green membrane	2.63189e+07		D4	21.8914	MDCK Red nuclei-Green membrane	1.05423e+08		E11	21.8914	MDCK Red nuclei-Green membrane	0.0598825
D4	22.1415	MDCK Red nuclei-Green membrane	2.66566e+07		D4	22.1415	MDCK Red nuclei-Green membrane	1.04984e+08		E11	22.1415	MDCK Red nuclei-Green membrane	0.0594591
D4	22.3917	MDCK Red nuclei-Green membrane	2.70034e+07		D4	22.3917	MDCK Red nuclei-Green membrane	1.04479e+08		E11	22.3917	MDCK Red nuclei-Green membrane	0.0594285
D4	22.6419	MDCK Red nuclei-Green membrane	2.73714e+07		D4	22.6419	MDCK Red nuclei-Green membrane	1.03777e+08		E11	22.6419	MDCK Red nuclei-Green membrane	0.0588837
D4	22.8921	MDCK Red nuclei-Green membrane	2.77563e+07		D4	22.8921	MDCK Red nuclei-Green membrane	1.03118e+08		E11	22.8921	MDCK Red nuclei-Green membrane	0.058662
D4	23.1423	MDCK Red nuclei-Green membrane	2.81451e+07		D4	23.1423	MDCK Red nuclei-Green membrane	1.02315e+08		E11	23.1423	MDCK Red nuclei-Green membrane	0.0589764
D4	23.3924	MDCK Red nuclei-Green membrane	2.85326e+07		D4	23.3924	MDCK Red nuclei-Green membrane	1.01471e+08		E11	23.3924	MDCK Red nuclei-Green membrane	0.0592323
D4	23.6426	MDCK Red nuclei-Green membrane	2.8902e+07		D4	23.6426	MDCK Red nuclei-Green membrane	1.00505e+08		E11	23.6426	MDCK Red nuclei-Green membrane	0.0591761
D4	23.8928	MDCK Red nuclei-Green membrane	2.92583e+07		D4	23.8928	MDCK Red nuclei-Green membrane	9.96706e+07		E11	23.8928	MDCK Red nuclei-Green membrane	0.0593239
D4	24.143	MDCK Red nuclei-Green membrane	29597857		D4	24.143	MDCK Red nuclei-Green membrane	9.87596e+07		E11	24.143	MDCK Red nuclei-Green membrane	0.0595888
D4	24.3931	MDCK Red nuclei-Green membrane	2.99379e+07		D4	24.3931	MDCK Red nuclei-Green membrane	9.78069e+07		E11	24.3931	MDCK Red nuclei-Green membrane	0.0598999
D4	24.6416	MDCK Red nuclei-Green membrane	3.02681e+07		D4	24.6416	MDCK Red nuclei-Green membrane	9.67715e+07		E11	24.6416	MDCK Red nuclei-Green membrane	0.0601945
D4	24.8901	MDCK Red nuclei-Green membrane	30802494		D4	24.8901	MDCK Red nuclei-Green membrane	9.68257e+07		E11	24.8901	MDCK Red nuclei-Green membrane	0.0601351
D4	25.1385	MDCK Red nuclei-Green membrane	3.10834e+07		D4	25.1385	MDCK Red nuclei-Green membrane	9.50842e+07		E11	25.1385	MDCK Red nuclei-Green membrane	0.0596741
D4	25.387	MDCK Red nuclei-Green membrane	3.1341e+07		D4	25.387	MDCK Red nuclei-Green membrane	9.43041e+07		E11	25.387	MDCK Red nuclei-Green membrane	0.0594708
D4	25.6356	MDCK Red nuclei-Green membrane	3.15391e+07		D4	25.6356	MDCK Red nuclei-Green membrane	9.33248e+07		E11	25.6356	MDCK Red nuclei-Green membrane	0.0600812
D4	25.8841	MDCK Red nuclei-Green membrane	31710030		D4	25.8841	MDCK Red nuclei-Green membrane	9.20131e+07		E11	25.8841	MDCK Red nuclei-Green membrane	0.0600709
D4	26.1326	MDCK Red nuclei-Green membrane	3.18469e+07		D4	26.1326	MDCK Red nuclei-Green membrane	9.05307e+07		E11	26.1326	MDCK Red nuclei-Green membrane	0.0605208
D4	26.3811	MDCK Red nuclei-Green membrane	3.19802e+07		D4	26.3811	MDCK Red nuclei-Green membrane	8.93338e+07		E11	26.3811	MDCK Red nuclei-Green membrane	0.0604504
D4	26.6296	MDCK Red nuclei-Green membrane	3.20944e+07		D4	26.6296	MDCK Red nuclei-Green membrane	8.81983e+07		E11	26.6296	MDCK Red nuclei-Green membrane	0.0603737
D4	26.8798	MDCK Red nuclei-Green membrane	3.21819e+07		D4	26.8798	MDCK Red nuclei-Green membrane	8.69802e+07		E11	26.8798	MDCK Red nuclei-Green membrane	0.0600533
D4	27.13	MDCK Red nuclei-Green membrane	3.20104e+07		D4	27.13	MDCK Red nuclei-Green membrane	8.46605e+07		E11	27.13	MDCK Red nuclei-Green membrane	0.0604593
D4	27.3802	MDCK Red nuclei-Green membrane	3.20218e+07		D4	27.3802	MDCK Red nuclei-Green membrane	8.41208e+07		E11	27.3802	MDCK Red nuclei-Green membrane	0.0621451
D4	27.6304	MDCK Red nuclei-Green membrane	3.19972e+07		D4	27.6304	MDCK Red nuclei-Green membrane	8.25157e+07		E11	27.6304	MDCK Red nuclei-Green membrane	0.0623854
D4	27.8805	MDCK Red nuclei-Green membrane	3.19637e+07		D4	27.8805	MDCK Red nuclei-Green membrane	8.10805e+07		E11	27.8805	MDCK Red nuclei-Green membrane	0.0625143
D4	28.1307	MDCK Red nuclei-Green membrane	3.19195e+07		D4	28.1307	MDCK Red nuclei-Green membrane	7.98647e+07		E11	28.1307	MDCK Red nuclei-Green membrane	0.0631277
D4	28.3809	MDCK Red nuclei-Green membrane	3.18246e+07		D4	28.3809	MDCK Red nuclei-Green membrane	7.84898e+07		E11	28.3809	MDCK Red nuclei-Green membrane	0.0631243
D4	28.631	MDCK Red nuclei-Green membrane	3.16755e+07		D4	28.631	MDCK Red nuclei-Green membrane	7.67708e+07		E11	28.631	MDCK Red nuclei-Green membrane	0.0635661
D4	28.8812	MDCK Red nuclei-Green membrane	3.14725e+07		D4	28.8812	MDCK Red nuclei-Green membrane	7.53408e+07		E11	28.8812	MDCK Red nuclei-Green membrane	0.0641944
D4	29.1314	MDCK Red nuclei-Green membrane	3.12264e+07		D4	29.1314	MDCK Red nuclei-Green membrane	7.38706e+07		E11	29.1314	MDCK Red nuclei-Green membrane	0.0645519
D4	29.3816	MDCK Red nuclei-Green membrane	3.09963e+07		D4	29.3816	MDCK Red nuclei-Green membrane	7.24302e+07		E11	29.3816	MDCK Red nuclei-Green membrane	0.0650665
D4	29.6318	MDCK Red nuclei-Green membrane	3.07472e+07		D4	29.6318	MDCK Red nuclei-Green membrane	7.09213e+07		E11	29.6318	MDCK Red nuclei-Green membrane	0.0646125
D4	29.882	MDCK Red nuclei-Green membrane	3.04725e+07		D4	29.882	MDCK Red nuclei-Green membrane	6.94594e+07		E11	29.882	MDCK Red nuclei-Green membrane	0.0643781
D4	30.1322	MDCK Red nuclei-Green membrane	3.01831e+07		D4	30.1322	MDCK Red nuclei-Green membrane	6.79113e+07		E11	30.1322	MDCK Red nuclei-Green membrane	0.0637126
D4	30.3823	MDCK Red nuclei-Green membrane	2.98886e+07		D4	30.3823	MDCK Red nuclei-Green membrane	6.66704e+07		E11	30.3823	MDCK Red nuclei-Green membrane	0.0633103
D4	30.6325	MDCK Red nuclei-Green membrane	2.95869e+07		D4	30.6325	MDCK Red nuclei-Green membrane	6.54983e+07		E11	30.6325	MDCK Red nuclei-Green membrane	0.0631962
D4	30.8827	MDCK Red nuclei-Green membrane	2.92807e+07		D4	30.8827	MDCK Red nuclei-Green membrane	6.43704e+07		E11	30.8827	MDCK Red nuclei-Green membrane	0.0630191
D4	31.1329	MDCK Red nuclei-Green membrane	2.89702e+07		D4	31.1329	MDCK Red nuclei-Green membrane	6.29584e+07		E11	31.1329	MDCK Red nuclei-Green membrane	0.0626002
D4	31.383	MDCK Red nuclei-Green membrane	2.86744e+07		D4	31.383	MDCK Red nuclei-Green membrane	6.14418e+07		E11	31.383	MDCK Red nuclei-Green membrane	0.0622862
D4	31.6332	MDCK Red nuclei-Green membrane	2.83418e+07		D4	31.6332	MDCK Red nuclei-Green membrane	6.00138e+07		E11	31.6332	MDCK Red nuclei-Green membrane	0.061435
D4	31.8834	MDCK Red nuclei-Green membrane	2.8013e+07		D4	31.8834	MDCK Red nuclei-Green membrane	5.86249e+07		E11	31.8834	MDCK Red nuclei-Green membrane	0.0601426
D4	32.1336	MDCK Red nuclei-Green membrane	2.76956e+07		D4	32.1336	MDCK Red nuclei-Green membrane	5.73049e+07		E11	32.1336	MDCK Red nuclei-Green membrane	0.0599311
D4	32.3838	MDCK Red nuclei-Green membrane	2.73715e+07		D4	32.3838	MDCK Red nuclei-Green membrane	5.5793e+07		E11	32.3838	MDCK Red nuclei-Green membrane	0.0593035
D4	32.634	MDCK Red nuclei-Green membrane	2.70308e+07		D4	32.634	MDCK Red nuclei-Green membrane	5.40229e+07		E11	32.634	MDCK Red nuclei-Green membrane	0.0587471
D4	32.8841	MDCK Red nuclei-Green membrane	2.66942e+07		D4	32.8841	MDCK Red nuclei-Green membrane	5.22997e+07		E11	32.8841	MDCK Red nuclei-Green membrane	0.0581548
D4	33.1343	MDCK Red nuclei-Green membrane	26357896		D4	33.1343	MDCK Red nuclei-Green membrane	5.05492e+07		E11	33.1343	MDCK Red nuclei-Green membrane	0.0576225
D4	33.3844	MDCK Red nuclei-Green membrane	2.60204e+07		D4	33.3844	MDCK Red nuclei-Green membrane	4.86048e+07		E11	33.3844	MDCK Red nuclei-Green membrane	0.0572859
D4	33.6346	MDCK Red nuclei-Green membrane	2.56803e+07		D4	33.6346	MDCK Red nuclei-Green membrane	4.67575e+07		E11	33.6346	MDCK Red nuclei-Green membrane	0.0576221
D4	33.8848	MDCK Red nuclei-Green membrane	2.53617e+07		D4	33.8848	MDCK Red nuclei-Green membrane	4.46892e+07		E11	33.8848	MDCK Red nuclei-Green membrane	0.0581933
D4	34.1349	MDCK Red nuclei-Green membrane	2.50605e+07		D4	34.1349	MDCK Red nuclei-Green membrane	4.26816e+07		E11	34.1349	MDCK Red nuclei-Green membrane	0.0588016
D4	34.385	MDCK Red nuclei-Green membrane	2.47592e+07		D4	34.385	MDCK Red nuclei-Green membrane	4.05256e+07		E11	34.385	MDCK Red nuclei-Green membrane	0.0583455
D4	34.6352	MDCK Red nuclei-Green membrane	2.44845e+07		D4	34.6352	MDCK Red nuclei-Green membrane	3.83849e+07		E11	34.6352	MDCK Red nuclei-Green membrane	0.0583869
D4	34.8853	MDCK Red nuclei-Green membrane	2.42228e+07		D4	34.8853	MDCK Red nuclei-Green membrane	3.61862e+07		E11	34.8853	MDCK Red nuclei-Green membrane	0.0581238
D4	35.1355	MDCK Red nuclei-Green membrane	2.39778e+07		D4	35.1355	MDCK Red nuclei-Green membrane	3.39976e+07		E11	35.1355	MDCK Red nuclei-Green membrane	0.0581458
D4	35.3856	MDCK Red nuclei-Green membrane	2.37461e+07		D4	35.3856	MDCK Red nuclei-Green membrane	3.17312e+07		E11	35.3856	MDCK Red nuclei-Green membrane	0.057797
D4	35.6358	MDCK Red nuclei-Green membrane	2.35107e+07		D4	35.6358	MDCK Red nuclei-Green membrane	2.95276e+07		E11	35.6358	MDCK Red nuclei-Green membrane	0.0571036
D4	35.886	MDCK Red nuclei-Green membrane	2.32784e+07		D4	35.886	MDCK Red nuclei-Green membrane	2.73584e+07		E11	35.886	MDCK Red nuclei-Green membrane	0.0562152
D4	36.1362	MDCK Red nuclei-Green membrane	2.30272e+07		D4	36.1362	MDCK Red nuclei-Green membrane	2.53804e+07		E11	36.1362	MDCK Red nuclei-Green membrane	0.0547046
D4	36.3864	MDCK Red nuclei-Green membrane	2.27643e+07		D4	36.3864	MDCK Red nuclei-Green membrane	2.33617e+07		E11	36.3864	MDCK Red nuclei-Green membrane	0.0535635
D4	36.6366	MDCK Red nuclei-Green membrane	2.2509e+07		D4	36.6366	MDCK Red nuclei-Green membrane	2.14489e+07		E11	36.6366	MDCK Red nuclei-Green membrane	0.0531225
D4	36.8868	MDCK Red nuclei-Green membrane	2.22395e+07		D4	36.8868	MDCK Red nuclei-Green membrane	1.97695e+07		E11	36.8868	MDCK Red nuclei-Green membrane	0.0526854
D4	37.1369	MDCK Red nuclei-Green membrane	2.19646e+07		D4	37.1369	MDCK Red nuclei-Green membrane	1.83688e+07		E11	37.1369	MDCK Red nuclei-Green membrane	0.0521941
D4	37.3871	MDCK Red nuclei-Green membrane	2.16834e+07		D4	37.3871	MDCK Red nuclei-Green membrane	1.71135e+07		E11	37.3871	MDCK Red nuclei-Green membrane	0.0513744
D4	37.6373	MDCK Red nuclei-Green membrane	2.14276e+07		D4	37.6373	MDCK Red nuclei-Green membrane	1.61415e+07		E11	37.6373	MDCK Red nuclei-Green membrane	0.0512103
D4	37.8874	MDCK Red nuclei-Green membrane	2.11882e+07		D4	37.8874	MDCK Red nuclei-Green membrane	1.53331e+07		E11	37.8874	MDCK Red nuclei-Green membrane	0.0514883
D4	38.1376	MDCK Red nuclei-Green membrane	2.09514e+07		D4	38.1376	MDCK Red nuclei-Green membrane	1.46087e+07		E11	38.1376	MDCK Red nuclei-Green membrane	0.0509962
D4	38.3877	MDCK Red nuclei-Green membrane	2.07294e+07		D4	38.3877	MDCK Red nuclei-Green membrane	1.39279e+07		E11	38.3877	MDCK Red nuclei-Green membrane	0.051019
D4	38.6379	MDCK Red nuclei-Green membrane	2.05039e+07		D4	38.6379	MDCK Red nuclei-Green membrane	1.33052e+07		E11	38.6379	MDCK Red nuclei-Green membrane	0.0507705
D4	38.8881	MDCK Red nuclei-Green membrane	2.02678e+07		D4	38.8881	MDCK Red nuclei-Green membrane	1.27247e+07		E11	38.8881	MDCK Red nuclei-Green membrane	0.0504869
D4	39.1382	MDCK Red nuclei-Green membrane	2.00384e+07		D4	39.1382	MDCK Red nuclei-Green membrane	1.21451e+07		E11	39.1382	MDCK Red nuclei-Green membrane	0.0499162
D4	39.3883	MDCK Red nuclei-Green membrane	1.97889e+07		D4	39.3883	MDCK Red nuclei-Green membrane	1.15476e+07		E11	39.3883	MDCK Red nuclei-Green membrane	0.0494134
D4	39.6385	MDCK Red nuclei-Green membrane	1.95508e+07		D4	39.6385	MDCK Red nuclei-Green membrane	1.09284e+07		E11	39.6385	MDCK Red nuclei-Green membrane	0.0488776
D4	39.8886	MDCK Red nuclei-Green membrane	19302292		D4	39.8886	MDCK Red nuclei-Green membrane	1.02515e+07		E11	39.8886	MDCK Red nuclei-Green membrane	0.0487203
D4	40.1388	MDCK Red nuclei-Green membrane	1.90426e+07		D4	40.1388	MDCK Red nuclei-Green membrane	9.60279e+06		E11	40.1388	MDCK Red nuclei-Green membrane	0.0480936
D4	40.389	MDCK Red nuclei-Green membrane	1.87647e+07		D4	40.389	MDCK Red nuclei-Green membrane	9.03732e+06		E11	40.389	MDCK Red nuclei-Green membrane	0.0475788
D4	40.6392	MDCK Red nuclei-Green membrane	1.84818e+07		D4	40.6392	MDCK Red nuclei-Green membrane	8.54765e+06		E11	40.6392	MDCK Red nuclei-Green membrane	0.0471496
D4	40.8894	MDCK Red nuclei-Green membrane	1.81912e+07		D4	40.8894	MDCK Red nuclei-Green membrane	8.12178e+06		E11	40.8894	MDCK Red nuclei-Green membrane	0.0467616
D4	41.1396	MDCK Red nuclei-Green membrane	1.79279e+07		D4	41.1396	MDCK Red nuclei-Green membrane	7.77757e+06		E11	41.1396	MDCK Red nuclei-Green membrane	0.0464428
D4	41.3898	MDCK Red nuclei-Green membrane	1.76718e+07		D4	41.3898	MDCK Red nuclei-Green membrane	7.49021e+06		E11	41.3898	MDCK Red nuclei-Green membrane	0.046311
D4	41.64	MDCK Red nuclei-Green membrane	1.74478e+07		D4	41.64	MDCK Red nuclei-Green membrane	7.24054e+06		E11	41.64	MDCK Red nuclei-Green membrane	0.0458839
D4	41.8902	MDCK Red nuclei-Green membrane	1.7222e+07		D4	41.8902	MDCK Red nuclei-Green membrane	7.01571e+06		E11	41.8902	MDCK Red nuclei-Green membrane	0.0454038
D4	42.1403	MDCK Red nuclei-Green membrane	1.69849e+07		D4	42.1403	MDCK Red nuclei-Green membrane	6.82233e+06		E11	42.1403	MDCK Red nuclei-Green membrane	0.0444267
D4	42.3905	MDCK Red nuclei-Green membrane	1.67708e+07		D4	42.3905	MDCK Red nuclei-Green membrane	6.67581e+06		E11	42.3905	MDCK Red nuclei-Green membrane	0.0437573
D4	42.6406	MDCK Red nuclei-Green membrane	1.65771e+07		D4	42.6406	MDCK Red nuclei-Green membrane	6.56236e+06		E11	42.6406	MDCK Red nuclei-Green membrane	0.0435375
D4	42.8907	MDCK Red nuclei-Green membrane	1.64062e+07		D4	42.8907	MDCK Red nuclei-Green membrane	6.46582e+06		E11	42.8907	MDCK Red nuclei-Green membrane	0.0431905
D4	43.1409	MDCK Red nuclei-Green membrane	1.62539e+07		D4	43.1409	MDCK Red nuclei-Green membrane	6.3704e+06		E11	43.1409	MDCK Red nuclei-Green membrane	0.0439021
D4	43.391	MDCK Red nuclei-Green membrane	1.60831e+07		D4	43.391	MDCK Red nuclei-Green membrane	6.27012e+06		E11	43.391	MDCK Red nuclei-Green membrane	0.0448614
D4	43.6411	MDCK Red nuclei-Green membrane	1.59154e+07		D4	43.6411	MDCK Red nuclei-Green membrane	6.19625e+06		E11	43.6411	MDCK Red nuclei-Green membrane	0.0445937
D4	43.8913	MDCK Red nuclei-Green membrane	1.57645e+07		D4	43.8913	MDCK Red nuclei-Green membrane	6.14245e+06		E11	43.8913	MDCK Red nuclei-Green membrane	0.0445455
D4	44.1414	MDCK Red nuclei-Green membrane	1.5623e+07		D4	44.1414	MDCK Red nuclei-Green membrane	6.11181e+06		E11	44.1414	MDCK Red nuclei-Green membrane	0.0447493
D4	44.3916	MDCK Red nuclei-Green membrane	1.55092e+07		D4	44.3916	MDCK Red nuclei-Green membrane	6.10096e+06		E11	44.3916	MDCK Red nuclei-Green membrane	0.0451492
D4	44.6417	MDCK Red nuclei-Green membrane	1.54045e+07		D4	44.6417	MDCK Red nuclei-Green membrane	6.08981e+06		E11	44.6417	MDCK Red nuclei-Green membrane	0.0451706
D4	44.8919	MDCK Red nuclei-Green membrane	1.53144e+07		D4	44.8919	MDCK Red nuclei-Green membrane	6.0735e+06		E11	44.8919	MDCK Red nuclei-Green membrane	0.0446696
D4	45.142	MDCK Red nuclei-Green membrane	1.52147e+07		D4	45.142	MDCK Red nuclei-Green membrane	6.04221e+06		E11	45.142	MDCK Red nuclei-Green membrane	0.0443685
D4	45.3921	MDCK Red nuclei-Green membrane	1.51032e+07		D4	45.3921	MDCK Red nuclei-Green membrane	6.00663e+06		E11	45.3921	MDCK Red nuclei-Green membrane	0.0432661
D4	45.6423	MDCK Red nuclei-Green membrane	1.49998e+07		D4	45.6423	MDCK Red nuclei-Green membrane	5.98193e+06		E11	45.6423	MDCK Red nuclei-Green membrane	0.0428043
D4	45.8925	MDCK Red nuclei-Green membrane	1.49003e+07		D4	45.8925	MDCK Red nuclei-Green membrane	5.94636e+06		E11	45.8925	MDCK Red nuclei-Green membrane	0.0430548
D4	46.1427	MDCK Red nuclei-Green membrane	1.47773e+07		D4	46.1427	MDCK Red nuclei-Green membrane	5.89749e+06		E11	46.1427	MDCK Red nuclei-Green membrane	0.0431216
D4	46.3928	MDCK Red nuclei-Green membrane	1.46575e+07		D4	46.3928	MDCK Red nuclei-Green membrane	5.83315e+06		E11	46.3928	MDCK Red nuclei-Green membrane	0.0430468
D4	46.643	MDCK Red nuclei-Green membrane	1.45234e+07		D4	46.643	MDCK Red nuclei-Green membrane	5.76701e+06		E11	46.643	MDCK Red nuclei-Green membrane	0.042524
D4	46.8932	MDCK Red nuclei-Green membrane	1.43743e+07		D4	46.8932	MDCK Red nuclei-Green membrane	5.70289e+06		E11	46.8932	MDCK Red nuclei-Green membrane	0.0424542
D4	47.1434	MDCK Red nuclei-Green membrane	1.4229e+07		D4	47.1434	MDCK Red nuclei-Green membrane	5.65572e+06		E11	47.1434	MDCK Red nuclei-Green membrane	0.0428443
D4	47.3936	MDCK Red nuclei-Green membrane	1.40983e+07		D4	47.3936	MDCK Red nuclei-Green membrane	5.62434e+06		E11	47.3936	MDCK Red nuclei-Green membrane	0.0433876
D4	47.6438	MDCK Red nuclei-Green membrane	1.39759e+07		D4	47.6438	MDCK Red nuclei-Green membrane	5.61062e+06		E11	47.6438	MDCK Red nuclei-Green membrane	0.0438547
D4	47.894	MDCK Red nuclei-Green membrane	1.38702e+07		D4	47.894	MDCK Red nuclei-Green membrane	5.62076e+06		E11	47.894	MDCK Red nuclei-Green membrane	0.0434384
D4	48.1442	MDCK Red nuclei-Green membrane	1.37723e+07		D4	48.1442	MDCK Red nuclei-Green membrane	5.62961e+06		E11	48.1442	MDCK Red nuclei-Green membrane	0.0434206
D4	48.3944	MDCK Red nuclei-Green membrane	1.36849e+07		D4	48.3944	MDCK Red nuclei-Green membrane	5.63984e+06		E11	48.3944	MDCK Red nuclei-Green membrane	0.0434909
D4	48.6445	MDCK Red nuclei-Green membrane	1.35969e+07		D4	48.6445	MDCK Red nuclei-Green membrane	5.64578e+06		E11	48.6445	MDCK Red nuclei-Green membrane	0.0437331
D4	48.8948	MDCK Red nuclei-Green membrane	1.35228e+07		D4	48.8948	MDCK Red nuclei-Green membrane	5.65375e+06		E11	48.8948	MDCK Red nuclei-Green membrane	0.0442097
D4	49.1449	MDCK Red nuclei-Green membrane	1.34525e+07		D4	49.1449	MDCK Red nuclei-Green membrane	5.66811e+06		E11	49.1449	MDCK Red nuclei-Green membrane	0.04496
D4	49.3951	MDCK Red nuclei-Green membrane	1.33722e+07		D4	49.3951	MDCK Red nuclei-Green membrane	5.66756e+06		E11	49.3951	MDCK Red nuclei-Green membrane	0.0455844
D4	49.6453	MDCK Red nuclei-Green membrane	1.32748e+07		D4	49.6453	MDCK Red nuclei-Green membrane	5.66509e+06		E11	49.6453	MDCK Red nuclei-Green membrane	0.0457764
D4	49.8955	MDCK Red nuclei-Green membrane	1.31808e+07		D4	49.8955	MDCK Red nuclei-Green membrane	5.65447e+06		E11	49.8955	MDCK Red nuclei-Green membrane	0.045973
C7	5.24154	MDCK-SD	6.05203e+06		C7	5.24154	MDCK-SD	5.50643e+06		E12	5.13059	MDCK Red nuclei-Green membrane	0.105414
C7	5.49167	MDCK-SD	6.06692e+06		C7	5.49167	MDCK-SD	5.64239e+06		E12	5.38074	MDCK Red nuclei-Green membrane	0.106328
C7	5.74179	MDCK-SD	6.08139e+06		C7	5.74179	MDCK-SD	5.76484e+06		E12	5.63093	MDCK Red nuclei-Green membrane	0.109493
C7	5.99188	MDCK-SD	6.096e+06		C7	5.99188	MDCK-SD	5.87894e+06		E12	5.88111	MDCK Red nuclei-Green membrane	0.111705
C7	6.24201	MDCK-SD	6.11048e+06		C7	6.24201	MDCK-SD	5.99014e+06		E12	6.13127	MDCK Red nuclei-Green membrane	0.114551
C7	6.49213	MDCK-SD	6.12651e+06		C7	6.49213	MDCK-SD	6.09443e+06		E12	6.38142	MDCK Red nuclei-Green membrane	0.116329
C7	6.74225	MDCK-SD	6.14319e+06		C7	6.74225	MDCK-SD	6.19005e+06		E12	6.63157	MDCK Red nuclei-Green membrane	0.118238
C7	6.99241	MDCK-SD	6.16054e+06		C7	6.99241	MDCK-SD	6.27475e+06		E12	6.88176	MDCK Red nuclei-Green membrane	0.119173
C7	7.24256	MDCK-SD	6.17652e+06		C7	7.24256	MDCK-SD	6.33173e+06		E12	7.13191	MDCK Red nuclei-Green membrane	0.120517
C7	7.49275	MDCK-SD	6.1931e+06		C7	7.49275	MDCK-SD	6.37806e+06		E12	7.3821	MDCK Red nuclei-Green membrane	0.119988
C7	7.7429	MDCK-SD	6.21016e+06		C7	7.7429	MDCK-SD	6.42063e+06		E12	7.63225	MDCK Red nuclei-Green membrane	0.121419
C7	7.99306	MDCK-SD	6.22755e+06		C7	7.99306	MDCK-SD	6.44918e+06		E12	7.88241	MDCK Red nuclei-Green membrane	0.122039
C7	8.24324	MDCK-SD	6.24637e+06		C7	8.24324	MDCK-SD	6.48463e+06		E12	8.13253	MDCK Red nuclei-Green membrane	0.12294
C7	8.4934	MDCK-SD	6.26519e+06		C7	8.4934	MDCK-SD	6.49875e+06		E12	8.38265	MDCK Red nuclei-Green membrane	0.122743
C7	8.74355	MDCK-SD	6.28407e+06		C7	8.74355	MDCK-SD	6.5139e+06		E12	8.63278	MDCK Red nuclei-Green membrane	0.12276
C7	8.9937	MDCK-SD	6.30443e+06		C7	8.9937	MDCK-SD	6.53174e+06		E12	8.8829	MDCK Red nuclei-Green membrane	0.121669
C7	9.24386	MDCK-SD	6.32708e+06		C7	9.24386	MDCK-SD	6.53771e+06		E12	9.13299	MDCK Red nuclei-Green membrane	0.12191
C7	9.49398	MDCK-SD	6.35193e+06		C7	9.49398	MDCK-SD	6.54769e+06		E12	9.38312	MDCK Red nuclei-Green membrane	0.121118
C7	9.74407	MDCK-SD	6.37775e+06		C7	9.74407	MDCK-SD	6.55322e+06		E12	9.63321	MDCK Red nuclei-Green membrane	0.120616
C7	9.9942	MDCK-SD	6.40711e+06		C7	9.9942	MDCK-SD	6.54847e+06		E12	9.88333	MDCK Red nuclei-Green membrane	0.119636
C7	10.2443	MDCK-SD	6.43961e+06		C7	10.2443	MDCK-SD	6.55258e+06		E12	10.1335	MDCK Red nuclei-Green membrane	0.118407
C7	10.4944	MDCK-SD	6.47506e+06		C7	10.4944	MDCK-SD	6.53469e+06		E12	10.3836	MDCK Red nuclei-Green membrane	0.117431
C7	10.7446	MDCK-SD	6.51328e+06		C7	10.7446	MDCK-SD	6.53592e+06		E12	10.6337	MDCK Red nuclei-Green membrane	0.116314
C7	10.9947	MDCK-SD	6.55522e+06		C7	10.9947	MDCK-SD	6.54609e+06		E12	10.8839	MDCK Red nuclei-Green membrane	0.115692
C7	11.2448	MDCK-SD	6.60157e+06		C7	11.2448	MDCK-SD	6.5544e+06		E12	11.134	MDCK Red nuclei-Green membrane	0.114715
C7	11.495	MDCK-SD	6.65227e+06		C7	11.495	MDCK-SD	6.55999e+06		E12	11.3842	MDCK Red nuclei-Green membrane	0.113842
C7	11.7451	MDCK-SD	6.70787e+06		C7	11.7451	MDCK-SD	6.56156e+06		E12	11.6343	MDCK Red nuclei-Green membrane	0.114262
C7	11.9953	MDCK-SD	6.77072e+06		C7	11.9953	MDCK-SD	6.57066e+06		E12	11.8845	MDCK Red nuclei-Green membrane	0.114675
C7	12.2454	MDCK-SD	6.83687e+06		C7	12.2454	MDCK-SD	6.58872e+06		E12	12.1346	MDCK Red nuclei-Green membrane	0.113354
C7	12.4956	MDCK-SD	6912291		C7	12.4956	MDCK-SD	6.61364e+06		E12	12.3848	MDCK Red nuclei-Green membrane	0.112126
C7	12.7457	MDCK-SD	6.99541e+06		C7	12.7457	MDCK-SD	6.65245e+06		E12	12.635	MDCK Red nuclei-Green membrane	0.110842
C7	12.9959	MDCK-SD	7088317		C7	12.9959	MDCK-SD	6.68156e+06		E12	12.8852	MDCK Red nuclei-Green membrane	0.110131
C7	13.246	MDCK-SD	7.19068e+06		C7	13.246	MDCK-SD	6.71415e+06		E12	13.1353	MDCK Red nuclei-Green membrane	0.109104
C7	13.4962	MDCK-SD	7303778		C7	13.4962	MDCK-SD	6.75254e+06		E12	13.3855	MDCK Red nuclei-Green membrane	0.109024
C7	13.7463	MDCK-SD	7.43017e+06		C7	13.7463	MDCK-SD	6.8059e+06		E12	13.6356	MDCK Red nuclei-Green membrane	0.108294
C7	13.9965	MDCK-SD	7.56985e+06		C7	13.9965	MDCK-SD	6.87988e+06		E12	13.8858	MDCK Red nuclei-Green membrane	0.106465
C7	14.2466	MDCK-SD	7.72063e+06		C7	14.2466	MDCK-SD	6.96599e+06		E12	14.136	MDCK Red nuclei-Green membrane	0.104801
C7	14.4968	MDCK-SD	7.89108e+06		C7	14.4968	MDCK-SD	7.06558e+06		E12	14.3861	MDCK Red nuclei-Green membrane	0.105766
C7	14.7469	MDCK-SD	8.0812e+06		C7	14.7469	MDCK-SD	7.17707e+06		E12	14.6363	MDCK Red nuclei-Green membrane	0.105066
C7	14.997	MDCK-SD	8.28224e+06		C7	14.997	MDCK-SD	7.27481e+06		E12	14.8864	MDCK Red nuclei-Green membrane	0.104992
C7	15.2471	MDCK-SD	8.49011e+06		C7	15.2471	MDCK-SD	7.40636e+06		E12	15.1366	MDCK Red nuclei-Green membrane	0.104147
C7	15.4972	MDCK-SD	8.71201e+06		C7	15.4972	MDCK-SD	7.55734e+06		E12	15.3867	MDCK Red nuclei-Green membrane	0.102657
C7	15.7473	MDCK-SD	8.95182e+06		C7	15.7473	MDCK-SD	7.71495e+06		E12	15.6369	MDCK Red nuclei-Green membrane	0.100302
C7	15.9974	MDCK-SD	9.2317e+06		C7	15.9974	MDCK-SD	7.88371e+06		E12	15.887	MDCK Red nuclei-Green membrane	0.0984442
C7	16.2475	MDCK-SD	9.53293e+06		C7	16.2475	MDCK-SD	8.06193e+06		E12	16.1372	MDCK Red nuclei-Green membrane	0.0974318
C7	16.4977	MDCK-SD	9.87671e+06		C7	16.4977	MDCK-SD	8.28407e+06		E12	16.3874	MDCK Red nuclei-Green membrane	0.0955126
C7	16.7478	MDCK-SD	1.02575e+07		C7	16.7478	MDCK-SD	8.52763e+06		E12	16.6376	MDCK Red nuclei-Green membrane	0.09243
C7	16.998	MDCK-SD	1.06832e+07		C7	16.998	MDCK-SD	8.79691e+06		E12	16.8877	MDCK Red nuclei-Green membrane	0.0903037
C7	17.2481	MDCK-SD	1.11995e+07		C7	17.2481	MDCK-SD	9.11896e+06		E12	17.1379	MDCK Red nuclei-Green membrane	0.0886042
C7	17.4983	MDCK-SD	1.1793e+07		C7	17.4983	MDCK-SD	9.51818e+06		E12	17.3881	MDCK Red nuclei-Green membrane	0.0860542
C7	17.7485	MDCK-SD	1.24982e+07		C7	17.7485	MDCK-SD	9.9363e+06		E12	17.6382	MDCK Red nuclei-Green membrane	0.0844046
C7	17.9987	MDCK-SD	1.33693e+07		C7	17.9987	MDCK-SD	1.04489e+07		E12	17.8884	MDCK Red nuclei-Green membrane	0.0834834
C7	18.2489	MDCK-SD	1.43817e+07		C7	18.2489	MDCK-SD	1.10439e+07		E12	18.1385	MDCK Red nuclei-Green membrane	0.0817397
C7	18.499	MDCK-SD	1.56055e+07		C7	18.499	MDCK-SD	1.17483e+07		E12	18.3887	MDCK Red nuclei-Green membrane	0.0792568
C7	18.7492	MDCK-SD	1.69788e+07		C7	18.7492	MDCK-SD	1.2494e+07		E12	18.6388	MDCK Red nuclei-Green membrane	0.0786102
C7	18.9993	MDCK-SD	1.84903e+07		C7	18.9993	MDCK-SD	1.33323e+07		E12	18.889	MDCK Red nuclei-Green membrane	0.0778823
C7	19.2494	MDCK-SD	2.00627e+07		C7	19.2494	MDCK-SD	1.41236e+07		E12	19.1391	MDCK Red nuclei-Green membrane	0.0767195
C7	19.4996	MDCK-SD	2.15939e+07		C7	19.4996	MDCK-SD	1.49673e+07		E12	19.3893	MDCK Red nuclei-Green membrane	0.0752027
C7	19.7497	MDCK-SD	2.31198e+07		C7	19.7497	MDCK-SD	1.56782e+07		E12	19.6395	MDCK Red nuclei-Green membrane	0.0746009
C7	19.9998	MDCK-SD	2.4658e+07		C7	19.9998	MDCK-SD	1.63355e+07		E12	19.8897	MDCK Red nuclei-Green membrane	0.0740876
C7	20.2499	MDCK-SD	2.6011e+07		C7	20.2499	MDCK-SD	1.68159e+07		E12	20.1399	MDCK Red nuclei-Green membrane	0.072364
C7	20.5001	MDCK-SD	2.72597e+07		C7	20.5001	MDCK-SD	1.71488e+07		E12	20.3901	MDCK Red nuclei-Green membrane	0.071926
C7	20.7502	MDCK-SD	2.83537e+07		C7	20.7502	MDCK-SD	1.72672e+07		E12	20.6403	MDCK Red nuclei-Green membrane	0.0709539
C7	21.0004	MDCK-SD	2.92569e+07		C7	21.0004	MDCK-SD	1.72637e+07		E12	20.8905	MDCK Red nuclei-Green membrane	0.0701503
C7	21.2506	MDCK-SD	2.99919e+07		C7	21.2506	MDCK-SD	1.68611e+07		E12	21.1407	MDCK Red nuclei-Green membrane	0.0691032
C7	21.5009	MDCK-SD	3.05009e+07		C7	21.5009	MDCK-SD	1.62314e+07		E12	21.391	MDCK Red nuclei-Green membrane	0.0688507
C7	21.7511	MDCK-SD	3.0647e+07		C7	21.7511	MDCK-SD	1.53378e+07		E12	21.6412	MDCK Red nuclei-Green membrane	0.0683759
C7	22.0014	MDCK-SD	3.04642e+07		C7	22.0014	MDCK-SD	1.43849e+07		E12	21.8914	MDCK Red nuclei-Green membrane	0.0675589
C7	22.2516	MDCK-SD	2.98658e+07		C7	22.2516	MDCK-SD	1.33819e+07		E12	22.1415	MDCK Red nuclei-Green membrane	0.0664897
C7	22.5019	MDCK-SD	2.9059e+07		C7	22.5019	MDCK-SD	1.23885e+07		E12	22.3917	MDCK Red nuclei-Green membrane	0.0664279
C7	22.7521	MDCK-SD	2.79955e+07		C7	22.7521	MDCK-SD	1.1386e+07		E12	22.6419	MDCK Red nuclei-Green membrane	0.0657216
C7	23.0023	MDCK-SD	2.66257e+07		C7	23.0023	MDCK-SD	1.04073e+07		E12	22.8921	MDCK Red nuclei-Green membrane	0.0657939
C7	23.2525	MDCK-SD	2.51381e+07		C7	23.2525	MDCK-SD	9.40682e+06		E12	23.1423	MDCK Red nuclei-Green membrane	0.0651513
C7	23.5027	MDCK-SD	2.3517e+07		C7	23.5027	MDCK-SD	8.63483e+06		E12	23.3924	MDCK Red nuclei-Green membrane	0.0651373
C7	23.7528	MDCK-SD	2.19428e+07		C7	23.7528	MDCK-SD	8.0689e+06		E12	23.6426	MDCK Red nuclei-Green membrane	0.0645629
C7	24.003	MDCK-SD	2.06252e+07		C7	24.003	MDCK-SD	7.63179e+06		E12	23.8928	MDCK Red nuclei-Green membrane	0.0634485
C7	24.2531	MDCK-SD	1.95011e+07		C7	24.2531	MDCK-SD	7.23744e+06		E12	24.143	MDCK Red nuclei-Green membrane	0.0635038
C7	24.5032	MDCK-SD	1.87081e+07		C7	24.5032	MDCK-SD	6.85026e+06		E12	24.3931	MDCK Red nuclei-Green membrane	0.0644799
C7	24.7534	MDCK-SD	1.82445e+07		C7	24.7534	MDCK-SD	6.48827e+06		E12	24.6416	MDCK Red nuclei-Green membrane	0.0647741
C7	25.0035	MDCK-SD	1.80956e+07		C7	25.0035	MDCK-SD	6.15945e+06		E12	24.8901	MDCK Red nuclei-Green membrane	0.065252
C7	25.2536	MDCK-SD	1.82914e+07		C7	25.2536	MDCK-SD	5.87265e+06		E12	25.1385	MDCK Red nuclei-Green membrane	0.0642661
C7	25.5037	MDCK-SD	1.86056e+07		C7	25.5037	MDCK-SD	5.6199e+06		E12	25.387	MDCK Red nuclei-Green membrane	0.0638291
C7	25.7538	MDCK-SD	1.90783e+07		C7	25.7538	MDCK-SD	5.38994e+06		E12	25.6356	MDCK Red nuclei-Green membrane	0.0637019
C7	26.0039	MDCK-SD	1.96153e+07		C7	26.0039	MDCK-SD	5.17033e+06		E12	25.8841	MDCK Red nuclei-Green membrane	0.0646367
C7	26.2541	MDCK-SD	2.01704e+07		C7	26.2541	MDCK-SD	4.97181e+06		E12	26.1326	MDCK Red nuclei-Green membrane	0.0656549
C7	26.5042	MDCK-SD	2.07084e+07		C7	26.5042	MDCK-SD	4.81058e+06		E12	26.3811	MDCK Red nuclei-Green membrane	0.0659292
C7	26.7544	MDCK-SD	2.11802e+07		C7	26.7544	MDCK-SD	4.68547e+06		E12	26.6296	MDCK Red nuclei-Green membrane	0.0651734
C7	27.0045	MDCK-SD	2.15084e+07		C7	27.0045	MDCK-SD	4.58457e+06		E12	26.8798	MDCK Red nuclei-Green membrane	0.0656615
C7	27.2547	MDCK-SD	2.16696e+07		C7	27.2547	MDCK-SD	4.49375e+06		E12	27.13	MDCK Red nuclei-Green membrane	0.065569
C7	27.5049	MDCK-SD	2.16435e+07		C7	27.5049	MDCK-SD	4.40787e+06		E12	27.3802	MDCK Red nuclei-Green membrane	0.0672353
C7	27.755	MDCK-SD	2.15441e+07		C7	27.755	MDCK-SD	4.32857e+06		E12	27.6304	MDCK Red nuclei-Green membrane	0.0684167
C7	28.0052	MDCK-SD	2.1346e+07		C7	28.0052	MDCK-SD	4.25114e+06		E12	27.8805	MDCK Red nuclei-Green membrane	0.0686753
C7	28.2553	MDCK-SD	2.10402e+07		C7	28.2553	MDCK-SD	4.17523e+06		E12	28.1307	MDCK Red nuclei-Green membrane	0.0688934
C7	28.5054	MDCK-SD	2.06785e+07		C7	28.5054	MDCK-SD	4.1042e+06		E12	28.3809	MDCK Red nuclei-Green membrane	0.0691454
C7	28.7556	MDCK-SD	2.03476e+07		C7	28.7556	MDCK-SD	4.03834e+06		E12	28.631	MDCK Red nuclei-Green membrane	0.0698264
C7	29.0057	MDCK-SD	1.99536e+07		C7	29.0057	MDCK-SD	3.97564e+06		E12	28.8812	MDCK Red nuclei-Green membrane	0.0710595
C7	29.2558	MDCK-SD	19528121		C7	29.2558	MDCK-SD	3.91642e+06		E12	29.1314	MDCK Red nuclei-Green membrane	0.071156
C7	29.506	MDCK-SD	1.90871e+07		C7	29.506	MDCK-SD	3.86726e+06		E12	29.3816	MDCK Red nuclei-Green membrane	0.072112
C7	29.7561	MDCK-SD	1.86834e+07		C7	29.7561	MDCK-SD	3.82432e+06		E12	29.6318	MDCK Red nuclei-Green membrane	0.0720009
C7	30.0062	MDCK-SD	1.83076e+07		C7	30.0062	MDCK-SD	3.78344e+06		E12	29.882	MDCK Red nuclei-Green membrane	0.0724101
C7	30.2563	MDCK-SD	1.79352e+07		C7	30.2563	MDCK-SD	3.74534e+06		E12	30.1322	MDCK Red nuclei-Green membrane	0.0736226
C7	30.5065	MDCK-SD	1.76172e+07		C7	30.5065	MDCK-SD	3.71411e+06		E12	30.3823	MDCK Red nuclei-Green membrane	0.0735799
C7	30.7566	MDCK-SD	1.7358e+07		C7	30.7566	MDCK-SD	3.68661e+06		E12	30.6325	MDCK Red nuclei-Green membrane	0.0734862
C7	31.0067	MDCK-SD	1.70883e+07		C7	31.0067	MDCK-SD	3.65746e+06		E12	30.8827	MDCK Red nuclei-Green membrane	0.0732047
C7	31.2569	MDCK-SD	1.68507e+07		C7	31.2569	MDCK-SD	3.62988e+06		E12	31.1329	MDCK Red nuclei-Green membrane	0.0729356
C7	31.507	MDCK-SD	1.66365e+07		C7	31.507	MDCK-SD	3.60368e+06		E12	31.383	MDCK Red nuclei-Green membrane	0.073392
C7	31.7571	MDCK-SD	1.64284e+07		C7	31.7571	MDCK-SD	3.57048e+06		E12	31.6332	MDCK Red nuclei-Green membrane	0.0728623
C7	32.0073	MDCK-SD	1.62274e+07		C7	32.0073	MDCK-SD	3.54157e+06		E12	31.8834	MDCK Red nuclei-Green membrane	0.0734412
C7	32.2574	MDCK-SD	1.60234e+07		C7	32.2574	MDCK-SD	3.51383e+06		E12	32.1336	MDCK Red nuclei-Green membrane	0.0729161
C7	32.5076	MDCK-SD	1.58298e+07		C7	32.5076	MDCK-SD	3.48849e+06		E12	32.3838	MDCK Red nuclei-Green membrane	0.0712459
C7	32.7578	MDCK-SD	1.5666e+07		C7	32.7578	MDCK-SD	3.46543e+06		E12	32.634	MDCK Red nuclei-Green membrane	0.0707075
C7	33.008	MDCK-SD	1.54902e+07		C7	33.008	MDCK-SD	3.44423e+06		E12	32.8841	MDCK Red nuclei-Green membrane	0.0702963
C7	33.2582	MDCK-SD	1.53069e+07		C7	33.2582	MDCK-SD	3.43015e+06		E12	33.1343	MDCK Red nuclei-Green membrane	0.0701506
C7	33.5084	MDCK-SD	1.51605e+07		C7	33.5084	MDCK-SD	3.42374e+06		E12	33.3844	MDCK Red nuclei-Green membrane	0.069574
C7	33.7586	MDCK-SD	1.50135e+07		C7	33.7586	MDCK-SD	3.42791e+06		E12	33.6346	MDCK Red nuclei-Green membrane	0.0680073
C7	34.0088	MDCK-SD	1.49722e+07		C7	34.0088	MDCK-SD	3.45317e+06		E12	33.8848	MDCK Red nuclei-Green membrane	0.0683714
C7	34.259	MDCK-SD	1.49415e+07		C7	34.259	MDCK-SD	3.48149e+06		E12	34.1349	MDCK Red nuclei-Green membrane	0.0673878
C7	34.5092	MDCK-SD	1.4919e+07		C7	34.5092	MDCK-SD	3.51616e+06		E12	34.385	MDCK Red nuclei-Green membrane	0.0662473
C7	34.7594	MDCK-SD	1.49396e+07		C7	34.7594	MDCK-SD	3.56844e+06		E12	34.6352	MDCK Red nuclei-Green membrane	0.0666927
C7	35.0096	MDCK-SD	1.49879e+07		C7	35.0096	MDCK-SD	3.62375e+06		E12	34.8853	MDCK Red nuclei-Green membrane	0.0670254
C7	35.2597	MDCK-SD	1.50213e+07		C7	35.2597	MDCK-SD	3.68326e+06		E12	35.1355	MDCK Red nuclei-Green membrane	0.0670168
C7	35.5099	MDCK-SD	1.51131e+07		C7	35.5099	MDCK-SD	3.75005e+06		E12	35.3856	MDCK Red nuclei-Green membrane	0.0667638
C7	35.76	MDCK-SD	1.52246e+07		C7	35.76	MDCK-SD	3.81376e+06		E12	35.6358	MDCK Red nuclei-Green membrane	0.0661449
C7	36.0101	MDCK-SD	1.53609e+07		C7	36.0101	MDCK-SD	3.86919e+06		E12	35.886	MDCK Red nuclei-Green membrane	0.0659271
C7	36.2603	MDCK-SD	1.53871e+07		C7	36.2603	MDCK-SD	3.91381e+06		E12	36.1362	MDCK Red nuclei-Green membrane	0.0649389
C7	36.5104	MDCK-SD	1.53989e+07		C7	36.5104	MDCK-SD	3.95681e+06		E12	36.3864	MDCK Red nuclei-Green membrane	0.0654699
C7	36.7606	MDCK-SD	1.53969e+07		C7	36.7606	MDCK-SD	3.99522e+06		E12	36.6366	MDCK Red nuclei-Green membrane	0.0655439
C7	37.0107	MDCK-SD	1.53795e+07		C7	37.0107	MDCK-SD	4.02215e+06		E12	36.8868	MDCK Red nuclei-Green membrane	0.0643024
C7	37.2608	MDCK-SD	1.53374e+07		C7	37.2608	MDCK-SD	4.04728e+06		E12	37.1369	MDCK Red nuclei-Green membrane	0.0631359
C7	37.5109	MDCK-SD	1.52941e+07		C7	37.5109	MDCK-SD	4.06836e+06		E12	37.3871	MDCK Red nuclei-Green membrane	0.0625446
C7	37.761	MDCK-SD	1.52236e+07		C7	37.761	MDCK-SD	4.08749e+06		E12	37.6373	MDCK Red nuclei-Green membrane	0.061631
C7	38.0112	MDCK-SD	1.50564e+07		C7	38.0112	MDCK-SD	4.09884e+06		E12	37.8874	MDCK Red nuclei-Green membrane	0.0609622
C7	38.2614	MDCK-SD	1.48519e+07		C7	38.2614	MDCK-SD	4.11908e+06		E12	38.1376	MDCK Red nuclei-Green membrane	0.0606337
C7	38.5115	MDCK-SD	1.46599e+07		C7	38.5115	MDCK-SD	4.14411e+06		E12	38.3877	MDCK Red nuclei-Green membrane	0.0599906
C7	38.7617	MDCK-SD	1.44506e+07		C7	38.7617	MDCK-SD	4.17012e+06		E12	38.6379	MDCK Red nuclei-Green membrane	0.0583167
C7	39.0118	MDCK-SD	1.42624e+07		C7	39.0118	MDCK-SD	4.20461e+06		E12	38.8881	MDCK Red nuclei-Green membrane	0.0581749
C7	39.262	MDCK-SD	1.40285e+07		C7	39.262	MDCK-SD	4.23968e+06		E12	39.1382	MDCK Red nuclei-Green membrane	0.0585139
C7	39.5121	MDCK-SD	13722894		C7	39.5121	MDCK-SD	4.28022e+06		E12	39.3883	MDCK Red nuclei-Green membrane	0.0584434
C7	39.7623	MDCK-SD	1.34046e+07		C7	39.7623	MDCK-SD	4.33127e+06		E12	39.6385	MDCK Red nuclei-Green membrane	0.0581802
C7	40.0125	MDCK-SD	1.30468e+07		C7	40.0125	MDCK-SD	4.38277e+06		E12	39.8886	MDCK Red nuclei-Green membrane	0.0584681
C7	40.2627	MDCK-SD	1.27308e+07		C7	40.2627	MDCK-SD	4.4494e+06		E12	40.1388	MDCK Red nuclei-Green membrane	0.0584467
C7	40.5128	MDCK-SD	1.24267e+07		C7	40.5128	MDCK-SD	4.51137e+06		E12	40.389	MDCK Red nuclei-Green membrane	0.0580918
C7	40.763	MDCK-SD	1.20794e+07		C7	40.763	MDCK-SD	4.57009e+06		E12	40.6392	MDCK Red nuclei-Green membrane	0.0576441
C7	41.0132	MDCK-SD	1.17284e+07		C7	41.0132	MDCK-SD	4.6303e+06		E12	40.8894	MDCK Red nuclei-Green membrane	0.0578337
C7	41.2634	MDCK-SD	1.13757e+07		C7	41.2634	MDCK-SD	4.69986e+06		E12	41.1396	MDCK Red nuclei-Green membrane	0.0575401
C7	41.5136	MDCK-SD	1.10254e+07		C7	41.5136	MDCK-SD	4.77097e+06		E12	41.3898	MDCK Red nuclei-Green membrane	0.0567316
C7	41.7638	MDCK-SD	1.07283e+07		C7	41.7638	MDCK-SD	4.8524e+06		E12	41.64	MDCK Red nuclei-Green membrane	0.0558929
C7	42.0139	MDCK-SD	1.04683e+07		C7	42.0139	MDCK-SD	4.93308e+06		E12	41.8902	MDCK Red nuclei-Green membrane	0.0554872
C7	42.264	MDCK-SD	1.02476e+07		C7	42.264	MDCK-SD	5.01933e+06		E12	42.1403	MDCK Red nuclei-Green membrane	0.0543287
C7	42.5142	MDCK-SD	1.00449e+07		C7	42.5142	MDCK-SD	5.09032e+06		E12	42.3905	MDCK Red nuclei-Green membrane	0.0540337
C7	42.7644	MDCK-SD	9.82489e+06		C7	42.7644	MDCK-SD	5.16747e+06		E12	42.6406	MDCK Red nuclei-Green membrane	0.0537288
C7	43.0145	MDCK-SD	9.62333e+06		C7	43.0145	MDCK-SD	5.25027e+06		E12	42.8907	MDCK Red nuclei-Green membrane	0.0536716
C7	43.2646	MDCK-SD	9.43097e+06		C7	43.2646	MDCK-SD	5.33752e+06		E12	43.1409	MDCK Red nuclei-Green membrane	0.0531047
C7	43.5147	MDCK-SD	9.22381e+06		C7	43.5147	MDCK-SD	5.41661e+06		E12	43.391	MDCK Red nuclei-Green membrane	0.0528348
C7	43.7648	MDCK-SD	9.04367e+06		C7	43.7648	MDCK-SD	5.49102e+06		E12	43.6411	MDCK Red nuclei-Green membrane	0.0525723
C7	44.015	MDCK-SD	8.85046e+06		C7	44.015	MDCK-SD	5.55455e+06		E12	43.8913	MDCK Red nuclei-Green membrane	0.0524412
C7	44.2651	MDCK-SD	8.65426e+06		C7	44.2651	MDCK-SD	5.63293e+06		E12	44.1414	MDCK Red nuclei-Green membrane	0.0522457
C7	44.5153	MDCK-SD	8.46809e+06		C7	44.5153	MDCK-SD	5.70433e+06		E12	44.3916	MDCK Red nuclei-Green membrane	0.0524239
C7	44.7655	MDCK-SD	8.27714e+06		C7	44.7655	MDCK-SD	5.78428e+06		E12	44.6417	MDCK Red nuclei-Green membrane	0.0519585
C7	45.0156	MDCK-SD	8.10734e+06		C7	45.0156	MDCK-SD	5.86518e+06		E12	44.8919	MDCK Red nuclei-Green membrane	0.0511125
C7	45.2658	MDCK-SD	7.956e+06		C7	45.2658	MDCK-SD	5.92911e+06		E12	45.142	MDCK Red nuclei-Green membrane	0.0507117
C7	45.516	MDCK-SD	7.81993e+06		C7	45.516	MDCK-SD	5.9926e+06		E12	45.3921	MDCK Red nuclei-Green membrane	0.0502294
C7	45.7662	MDCK-SD	7.69693e+06		C7	45.7662	MDCK-SD	6.05732e+06		E12	45.6423	MDCK Red nuclei-Green membrane	0.049521
C7	46.0164	MDCK-SD	7.58291e+06		C7	46.0164	MDCK-SD	6.13389e+06		E12	45.8925	MDCK Red nuclei-Green membrane	0.0495255
C7	46.2666	MDCK-SD	7.48605e+06		C7	46.2666	MDCK-SD	6.20933e+06		E12	46.1427	MDCK Red nuclei-Green membrane	0.0493112
C7	46.5168	MDCK-SD	7.40654e+06		C7	46.5168	MDCK-SD	6.26572e+06		E12	46.3928	MDCK Red nuclei-Green membrane	0.0489748
C7	46.7669	MDCK-SD	7318760		C7	46.7669	MDCK-SD	6.31834e+06		E12	46.643	MDCK Red nuclei-Green membrane	0.0484283
C7	47.0171	MDCK-SD	7.24241e+06		C7	47.0171	MDCK-SD	6.39138e+06		E12	46.8932	MDCK Red nuclei-Green membrane	0.0481493
C7	47.2673	MDCK-SD	7.17596e+06		C7	47.2673	MDCK-SD	6.45121e+06		E12	47.1434	MDCK Red nuclei-Green membrane	0.0488816
C7	47.5174	MDCK-SD	7.11971e+06		C7	47.5174	MDCK-SD	6.51125e+06		E12	47.3936	MDCK Red nuclei-Green membrane	0.0489811
C7	47.7676	MDCK-SD	7.05838e+06		C7	47.7676	MDCK-SD	6.57462e+06		E12	47.6438	MDCK Red nuclei-Green membrane	0.0485162
C7	48.0177	MDCK-SD	7.00052e+06		C7	48.0177	MDCK-SD	6.62998e+06		E12	47.894	MDCK Red nuclei-Green membrane	0.047938
C7	48.2679	MDCK-SD	6.93974e+06		C7	48.2679	MDCK-SD	6.67825e+06		E12	48.1442	MDCK Red nuclei-Green membrane	0.0477029
C7	48.518	MDCK-SD	6.88581e+06		C7	48.518	MDCK-SD	6.73336e+06		E12	48.3944	MDCK Red nuclei-Green membrane	0.0481376
C7	48.7682	MDCK-SD	6.83074e+06		C7	48.7682	MDCK-SD	6.78859e+06		E12	48.6445	MDCK Red nuclei-Green membrane	0.0480639
C7	49.0184	MDCK-SD	6.78531e+06		C7	49.0184	MDCK-SD	6.83728e+06		E12	48.8948	MDCK Red nuclei-Green membrane	0.0476617
C7	49.2685	MDCK-SD	6736095		C7	49.2685	MDCK-SD	6.86846e+06		E12	49.1449	MDCK Red nuclei-Green membrane	0.0474655
C7	49.5187	MDCK-SD	6.68435e+06		C7	49.5187	MDCK-SD	6.90904e+06		E12	49.3951	MDCK Red nuclei-Green membrane	0.0468092
C7	49.7689	MDCK-SD	6.63361e+06		C7	49.7689	MDCK-SD	6.96859e+06		E12	49.6453	MDCK Red nuclei-Green membrane	0.0464435
D7	5.24154	MDCK-SD	5.90588e+06		D7	5.24154	MDCK-SD	5.91125e+06		E12	49.8955	MDCK Red nuclei-Green membrane	0.0464523
D7	5.49167	MDCK-SD	5.91575e+06		D7	5.49167	MDCK-SD	5.97932e+06		C4	5.24154	MDCK-SD	0.142375
D7	5.74179	MDCK-SD	5.92545e+06		D7	5.74179	MDCK-SD	6.04129e+06		C4	5.49167	MDCK-SD	0.144414
D7	5.99188	MDCK-SD	5.93692e+06		D7	5.99188	MDCK-SD	6.11554e+06		C4	5.74179	MDCK-SD	0.144368
D7	6.24201	MDCK-SD	5.94804e+06		D7	6.24201	MDCK-SD	6.18804e+06		C4	5.99188	MDCK-SD	0.145951
D7	6.49213	MDCK-SD	5.96011e+06		D7	6.49213	MDCK-SD	6.25433e+06		C4	6.24201	MDCK-SD	0.148279
D7	6.74225	MDCK-SD	5.97242e+06		D7	6.74225	MDCK-SD	6.30913e+06		C4	6.49213	MDCK-SD	0.153155
D7	6.99241	MDCK-SD	5.9856e+06		D7	6.99241	MDCK-SD	6.36772e+06		C4	6.74225	MDCK-SD	0.156601
D7	7.24256	MDCK-SD	5.99871e+06		D7	7.24256	MDCK-SD	6.39539e+06		C4	6.99241	MDCK-SD	0.158994
D7	7.49275	MDCK-SD	6.01228e+06		D7	7.49275	MDCK-SD	6.41646e+06		C4	7.24256	MDCK-SD	0.161855
D7	7.7429	MDCK-SD	6.02679e+06		D7	7.7429	MDCK-SD	6.44034e+06		C4	7.49275	MDCK-SD	0.162596
D7	7.99306	MDCK-SD	6.04149e+06		D7	7.99306	MDCK-SD	6.45456e+06		C4	7.7429	MDCK-SD	0.163944
D7	8.24324	MDCK-SD	6.05631e+06		D7	8.24324	MDCK-SD	6.44083e+06		C4	7.99306	MDCK-SD	0.165146
D7	8.4934	MDCK-SD	6.0725e+06		D7	8.4934	MDCK-SD	6.42623e+06		C4	8.24324	MDCK-SD	0.166854
D7	8.74355	MDCK-SD	6.089e+06		D7	8.74355	MDCK-SD	6.41169e+06		C4	8.4934	MDCK-SD	0.170551
D7	8.9937	MDCK-SD	6.10729e+06		D7	8.9937	MDCK-SD	6.39356e+06		C4	8.74355	MDCK-SD	0.170276
D7	9.24386	MDCK-SD	6.12581e+06		D7	9.24386	MDCK-SD	6.36126e+06		C4	8.9937	MDCK-SD	0.171856
D7	9.49398	MDCK-SD	6.14603e+06		D7	9.49398	MDCK-SD	6.34102e+06		C4	9.24386	MDCK-SD	0.172262
D7	9.74407	MDCK-SD	6.16923e+06		D7	9.74407	MDCK-SD	6.31573e+06		C4	9.49398	MDCK-SD	0.175549
D7	9.9942	MDCK-SD	6.19491e+06		D7	9.9942	MDCK-SD	6.29391e+06		C4	9.74407	MDCK-SD	0.177077
D7	10.2443	MDCK-SD	6.22315e+06		D7	10.2443	MDCK-SD	6.27915e+06		C4	9.9942	MDCK-SD	0.177413
D7	10.4944	MDCK-SD	6.25253e+06		D7	10.4944	MDCK-SD	6.26228e+06		C4	10.2443	MDCK-SD	0.177643
D7	10.7446	MDCK-SD	6.28541e+06		D7	10.7446	MDCK-SD	6.23715e+06		C4	10.4944	MDCK-SD	0.176698
D7	10.9947	MDCK-SD	6.32098e+06		D7	10.9947	MDCK-SD	6.212e+06		C4	10.7446	MDCK-SD	0.176474
D7	11.2448	MDCK-SD	6.35944e+06		D7	11.2448	MDCK-SD	6.19945e+06		C4	10.9947	MDCK-SD	0.174632
D7	11.495	MDCK-SD	6.40187e+06		D7	11.495	MDCK-SD	6.18818e+06		C4	11.2448	MDCK-SD	0.172738
D7	11.7451	MDCK-SD	6450959		D7	11.7451	MDCK-SD	6.17261e+06		C4	11.495	MDCK-SD	0.171306
D7	11.9953	MDCK-SD	6.50506e+06		D7	11.9953	MDCK-SD	6.16611e+06		C4	11.7451	MDCK-SD	0.167065
D7	12.2454	MDCK-SD	6.56207e+06		D7	12.2454	MDCK-SD	6.15275e+06		C4	11.9953	MDCK-SD	0.16632
D7	12.4956	MDCK-SD	6.62417e+06		D7	12.4956	MDCK-SD	6.13945e+06		C4	12.2454	MDCK-SD	0.16561
D7	12.7457	MDCK-SD	6.69316e+06		D7	12.7457	MDCK-SD	6.13172e+06		C4	12.4956	MDCK-SD	0.16479
D7	12.9959	MDCK-SD	6.77143e+06		D7	12.9959	MDCK-SD	6.1462e+06		C4	12.7457	MDCK-SD	0.164034
D7	13.246	MDCK-SD	6.85842e+06		D7	13.246	MDCK-SD	6.14958e+06		C4	12.9959	MDCK-SD	0.162736
D7	13.4962	MDCK-SD	6.95292e+06		D7	13.4962	MDCK-SD	6.14946e+06		C4	13.246	MDCK-SD	0.164669
D7	13.7463	MDCK-SD	7.05529e+06		D7	13.7463	MDCK-SD	6.16408e+06		C4	13.4962	MDCK-SD	0.164759
D7	13.9965	MDCK-SD	7.16355e+06		D7	13.9965	MDCK-SD	6.18237e+06		C4	13.7463	MDCK-SD	0.166114
D7	14.2466	MDCK-SD	7.27324e+06		D7	14.2466	MDCK-SD	6.20583e+06		C4	13.9965	MDCK-SD	0.167432
D7	14.4968	MDCK-SD	7.39625e+06		D7	14.4968	MDCK-SD	6.23794e+06		C4	14.2466	MDCK-SD	0.168441
D7	14.7469	MDCK-SD	7.53341e+06		D7	14.7469	MDCK-SD	6.28253e+06		C4	14.4968	MDCK-SD	0.170269
D7	14.997	MDCK-SD	7.6879e+06		D7	14.997	MDCK-SD	6.33975e+06		C4	14.7469	MDCK-SD	0.174045
D7	15.2471	MDCK-SD	7.85803e+06		D7	15.2471	MDCK-SD	6.41986e+06		C4	14.997	MDCK-SD	0.176118
D7	15.4972	MDCK-SD	8.04434e+06		D7	15.4972	MDCK-SD	6.51661e+06		C4	15.2471	MDCK-SD	0.177611
D7	15.7473	MDCK-SD	8.24179e+06		D7	15.7473	MDCK-SD	6.61517e+06		C4	15.4972	MDCK-SD	0.178593
D7	15.9974	MDCK-SD	8.46145e+06		D7	15.9974	MDCK-SD	6.73893e+06		C4	15.7473	MDCK-SD	0.180406
D7	16.2475	MDCK-SD	8695703		D7	16.2475	MDCK-SD	6.86975e+06		C4	15.9974	MDCK-SD	0.18209
D7	16.4977	MDCK-SD	8.95255e+06		D7	16.4977	MDCK-SD	7.02558e+06		C4	16.2475	MDCK-SD	0.183998
D7	16.7478	MDCK-SD	9.2287e+06		D7	16.7478	MDCK-SD	7.20597e+06		C4	16.4977	MDCK-SD	0.185799
D7	16.998	MDCK-SD	9.52521e+06		D7	16.998	MDCK-SD	7.39482e+06		C4	16.7478	MDCK-SD	0.188154
D7	17.2481	MDCK-SD	9.83499e+06		D7	17.2481	MDCK-SD	7.59934e+06		C4	16.998	MDCK-SD	0.190086
D7	17.4983	MDCK-SD	10150462		D7	17.4983	MDCK-SD	7.78677e+06		C4	17.2481	MDCK-SD	0.194388
D7	17.7485	MDCK-SD	1.04833e+07		D7	17.7485	MDCK-SD	7.97675e+06		C4	17.4983	MDCK-SD	0.195418
D7	17.9987	MDCK-SD	1.08015e+07		D7	17.9987	MDCK-SD	8.15407e+06		C4	17.7485	MDCK-SD	0.197985
D7	18.2489	MDCK-SD	1.11273e+07		D7	18.2489	MDCK-SD	8.31124e+06		C4	17.9987	MDCK-SD	0.1989
D7	18.499	MDCK-SD	1.14707e+07		D7	18.499	MDCK-SD	8.49011e+06		C4	18.2489	MDCK-SD	0.200237
D7	18.7492	MDCK-SD	1.18513e+07		D7	18.7492	MDCK-SD	8.65239e+06		C4	18.499	MDCK-SD	0.200588
D7	18.9993	MDCK-SD	1.22247e+07		D7	18.9993	MDCK-SD	8.84243e+06		C4	18.7492	MDCK-SD	0.201343
D7	19.2494	MDCK-SD	1.26332e+07		D7	19.2494	MDCK-SD	9.01776e+06		C4	18.9993	MDCK-SD	0.201483
D7	19.4996	MDCK-SD	1.30844e+07		D7	19.4996	MDCK-SD	9.20415e+06		C4	19.2494	MDCK-SD	0.20159
D7	19.7497	MDCK-SD	1.36455e+07		D7	19.7497	MDCK-SD	9.43223e+06		C4	19.4996	MDCK-SD	0.199988
D7	19.9998	MDCK-SD	1.42631e+07		D7	19.9998	MDCK-SD	9.66442e+06		C4	19.7497	MDCK-SD	0.201266
D7	20.2499	MDCK-SD	1.49951e+07		D7	20.2499	MDCK-SD	9.93884e+06		C4	19.9998	MDCK-SD	0.202577
D7	20.5001	MDCK-SD	1.58517e+07		D7	20.5001	MDCK-SD	1.0222e+07		C4	20.2499	MDCK-SD	0.204346
D7	20.7502	MDCK-SD	1.68026e+07		D7	20.7502	MDCK-SD	1.04468e+07		C4	20.5001	MDCK-SD	0.204973
D7	21.0004	MDCK-SD	1.75892e+07		D7	21.0004	MDCK-SD	1.06066e+07		C4	20.7502	MDCK-SD	0.205576
D7	21.2506	MDCK-SD	1.84034e+07		D7	21.2506	MDCK-SD	1.06327e+07		C4	21.0004	MDCK-SD	0.205821
D7	21.5009	MDCK-SD	1.90379e+07		D7	21.5009	MDCK-SD	1.0527e+07		C4	21.2506	MDCK-SD	0.20639
D7	21.7511	MDCK-SD	1.94725e+07		D7	21.7511	MDCK-SD	1.02996e+07		C4	21.5009	MDCK-SD	0.206968
D7	22.0014	MDCK-SD	1.96196e+07		D7	22.0014	MDCK-SD	9.96616e+06		C4	21.7511	MDCK-SD	0.208609
D7	22.2516	MDCK-SD	1.95869e+07		D7	22.2516	MDCK-SD	9.58897e+06		C4	22.0014	MDCK-SD	0.209129
D7	22.5019	MDCK-SD	1.93354e+07		D7	22.5019	MDCK-SD	9.1346e+06		C4	22.2516	MDCK-SD	0.209554
D7	22.7521	MDCK-SD	1.88339e+07		D7	22.7521	MDCK-SD	8.62453e+06		C4	22.5019	MDCK-SD	0.210821
D7	23.0023	MDCK-SD	1.81205e+07		D7	23.0023	MDCK-SD	8.10551e+06		C4	22.7521	MDCK-SD	0.212075
D7	23.2525	MDCK-SD	1.74692e+07		D7	23.2525	MDCK-SD	7.60732e+06		C4	23.0023	MDCK-SD	0.214133
D7	23.5027	MDCK-SD	1.674e+07		D7	23.5027	MDCK-SD	7.15192e+06		C4	23.2525	MDCK-SD	0.217152
D7	23.7528	MDCK-SD	1.6118e+07		D7	23.7528	MDCK-SD	6.78165e+06		C4	23.5027	MDCK-SD	0.218436
D7	24.003	MDCK-SD	1.56627e+07		D7	24.003	MDCK-SD	6.44942e+06		C4	23.7528	MDCK-SD	0.218979
D7	24.2531	MDCK-SD	1.54215e+07		D7	24.2531	MDCK-SD	6.12745e+06		C4	24.003	MDCK-SD	0.219743
D7	24.5032	MDCK-SD	1.5397e+07		D7	24.5032	MDCK-SD	5.81776e+06		C4	24.2531	MDCK-SD	0.222477
D7	24.7534	MDCK-SD	1.5538e+07		D7	24.7534	MDCK-SD	5.53383e+06		C4	24.5032	MDCK-SD	0.223812
D7	25.0035	MDCK-SD	1.58595e+07		D7	25.0035	MDCK-SD	5.27451e+06		C4	24.7534	MDCK-SD	0.225627
D7	25.2536	MDCK-SD	1.62647e+07		D7	25.2536	MDCK-SD	5.03952e+06		C4	25.0035	MDCK-SD	0.227834
D7	25.5037	MDCK-SD	1.67579e+07		D7	25.5037	MDCK-SD	4.823e+06		C4	25.2536	MDCK-SD	0.2298
D7	25.7538	MDCK-SD	1.72933e+07		D7	25.7538	MDCK-SD	4.62785e+06		C4	25.5037	MDCK-SD	0.230451
D7	26.0039	MDCK-SD	1.78032e+07		D7	26.0039	MDCK-SD	4.45964e+06		C4	25.7538	MDCK-SD	0.231902
D7	26.2541	MDCK-SD	1.82301e+07		D7	26.2541	MDCK-SD	4.3262e+06		C4	26.0039	MDCK-SD	0.23329
D7	26.5042	MDCK-SD	1.85126e+07		D7	26.5042	MDCK-SD	4.21658e+06		C4	26.2541	MDCK-SD	0.233805
D7	26.7544	MDCK-SD	1.86076e+07		D7	26.7544	MDCK-SD	4.11462e+06		C4	26.5042	MDCK-SD	0.233342
D7	27.0045	MDCK-SD	18583715		D7	27.0045	MDCK-SD	4.01735e+06		C4	26.7544	MDCK-SD	0.233463
D7	27.2547	MDCK-SD	1.84063e+07		D7	27.2547	MDCK-SD	3.92584e+06		C4	27.0045	MDCK-SD	0.232738
D7	27.5049	MDCK-SD	1.81723e+07		D7	27.5049	MDCK-SD	3.83797e+06		C4	27.2547	MDCK-SD	0.231734
D7	27.755	MDCK-SD	1.78288e+07		D7	27.755	MDCK-SD	3.75861e+06		C4	27.5049	MDCK-SD	0.229859
D7	28.0052	MDCK-SD	1.74433e+07		D7	28.0052	MDCK-SD	3.6964e+06		C4	27.755	MDCK-SD	0.228853
D7	28.2553	MDCK-SD	17102872		D7	28.2553	MDCK-SD	3.64377e+06		C4	28.0052	MDCK-SD	0.227868
D7	28.5054	MDCK-SD	1.67935e+07		D7	28.5054	MDCK-SD	3.59863e+06		C4	28.2553	MDCK-SD	0.228937
D7	28.7556	MDCK-SD	1.65379e+07		D7	28.7556	MDCK-SD	3.56606e+06		C4	28.5054	MDCK-SD	0.229986
D7	29.0057	MDCK-SD	1.63192e+07		D7	29.0057	MDCK-SD	3.5411e+06		C4	28.7556	MDCK-SD	0.230874
D7	29.2558	MDCK-SD	1.61073e+07		D7	29.2558	MDCK-SD	3.52301e+06		C4	29.0057	MDCK-SD	0.23142
D7	29.506	MDCK-SD	1.5947e+07		D7	29.506	MDCK-SD	3.50833e+06		C4	29.2558	MDCK-SD	0.231886
D7	29.7561	MDCK-SD	1.58231e+07		D7	29.7561	MDCK-SD	3.49727e+06		C4	29.506	MDCK-SD	0.233383
D7	30.0062	MDCK-SD	1.57325e+07		D7	30.0062	MDCK-SD	3.48627e+06		C4	29.7561	MDCK-SD	0.234811
D7	30.2563	MDCK-SD	1.56355e+07		D7	30.2563	MDCK-SD	3.46896e+06		C4	30.0062	MDCK-SD	0.23688
D7	30.5065	MDCK-SD	15516857		D7	30.5065	MDCK-SD	3.45049e+06		C4	30.2563	MDCK-SD	0.239376
D7	30.7566	MDCK-SD	1.53646e+07		D7	30.7566	MDCK-SD	3.43005e+06		C4	30.5065	MDCK-SD	0.239426
D7	31.0067	MDCK-SD	1.52194e+07		D7	31.0067	MDCK-SD	3.40995e+06		C4	30.7566	MDCK-SD	0.240344
D7	31.2569	MDCK-SD	1.50765e+07		D7	31.2569	MDCK-SD	3.38922e+06		C4	31.0067	MDCK-SD	0.240569
D7	31.507	MDCK-SD	1.49554e+07		D7	31.507	MDCK-SD	3.36678e+06		C4	31.2569	MDCK-SD	0.240763
D7	31.7571	MDCK-SD	1.48286e+07		D7	31.7571	MDCK-SD	3.34171e+06		C4	31.507	MDCK-SD	0.242178
D7	32.0073	MDCK-SD	1.46846e+07		D7	32.0073	MDCK-SD	3.32046e+06		C4	31.7571	MDCK-SD	0.24274
D7	32.2574	MDCK-SD	14513021		D7	32.2574	MDCK-SD	3.29724e+06		C4	32.0073	MDCK-SD	0.243954
D7	32.5076	MDCK-SD	1.43252e+07		D7	32.5076	MDCK-SD	3.27382e+06		C4	32.2574	MDCK-SD	0.243127
D7	32.7578	MDCK-SD	1.41036e+07		D7	32.7578	MDCK-SD	3.25024e+06		C4	32.5076	MDCK-SD	0.24305
D7	33.008	MDCK-SD	1.39202e+07		D7	33.008	MDCK-SD	3.23563e+06		C4	32.7578	MDCK-SD	0.243241
D7	33.2582	MDCK-SD	1.37485e+07		D7	33.2582	MDCK-SD	3.22044e+06		C4	33.008	MDCK-SD	0.24311
D7	33.5084	MDCK-SD	1.35811e+07		D7	33.5084	MDCK-SD	3.20587e+06		C4	33.2582	MDCK-SD	0.243842
D7	33.7586	MDCK-SD	1.33942e+07		D7	33.7586	MDCK-SD	3.19398e+06		C4	33.5084	MDCK-SD	0.244363
D7	34.0088	MDCK-SD	1.32052e+07		D7	34.0088	MDCK-SD	3.19284e+06		C4	33.7586	MDCK-SD	0.243908
D7	34.259	MDCK-SD	1.30176e+07		D7	34.259	MDCK-SD	3.19404e+06		C4	34.0088	MDCK-SD	0.24339
D7	34.5092	MDCK-SD	1.28593e+07		D7	34.5092	MDCK-SD	3.19856e+06		C4	34.259	MDCK-SD	0.243494
D7	34.7594	MDCK-SD	1.27118e+07		D7	34.7594	MDCK-SD	3.20144e+06		C4	34.5092	MDCK-SD	0.243757
D7	35.0096	MDCK-SD	1.25827e+07		D7	35.0096	MDCK-SD	3.20877e+06		C4	34.7594	MDCK-SD	0.243329
D7	35.2597	MDCK-SD	1.24587e+07		D7	35.2597	MDCK-SD	3.21372e+06		C4	35.0096	MDCK-SD	0.24277
D7	35.5099	MDCK-SD	1.23319e+07		D7	35.5099	MDCK-SD	3.22074e+06		C4	35.2597	MDCK-SD	0.241908
D7	35.76	MDCK-SD	1.21819e+07		D7	35.76	MDCK-SD	3.23055e+06		C4	35.5099	MDCK-SD	0.241197
D7	36.0101	MDCK-SD	1.20179e+07		D7	36.0101	MDCK-SD	3.24638e+06		C4	35.76	MDCK-SD	0.241297
D7	36.2603	MDCK-SD	1.19086e+07		D7	36.2603	MDCK-SD	3.25865e+06		C4	36.0101	MDCK-SD	0.241032
D7	36.5104	MDCK-SD	1.18142e+07		D7	36.5104	MDCK-SD	3.27123e+06		C4	36.2603	MDCK-SD	0.240853
D7	36.7606	MDCK-SD	1.17189e+07		D7	36.7606	MDCK-SD	3.28884e+06		C4	36.5104	MDCK-SD	0.240163
D7	37.0107	MDCK-SD	1.16157e+07		D7	37.0107	MDCK-SD	3.31983e+06		C4	36.7606	MDCK-SD	0.239959
D7	37.2608	MDCK-SD	11474847		D7	37.2608	MDCK-SD	3.35244e+06		C4	37.0107	MDCK-SD	0.239755
D7	37.5109	MDCK-SD	1.13313e+07		D7	37.5109	MDCK-SD	3.39569e+06		C4	37.2608	MDCK-SD	0.239517
D7	37.761	MDCK-SD	1.11549e+07		D7	37.761	MDCK-SD	3.43805e+06		C4	37.5109	MDCK-SD	0.239146
D7	38.0112	MDCK-SD	1.09965e+07		D7	38.0112	MDCK-SD	3.48848e+06		C4	37.761	MDCK-SD	0.238373
D7	38.2614	MDCK-SD	1.08904e+07		D7	38.2614	MDCK-SD	3.53061e+06		C4	38.0112	MDCK-SD	0.236777
D7	38.5115	MDCK-SD	1.07161e+07		D7	38.5115	MDCK-SD	3.57395e+06		C4	38.2614	MDCK-SD	0.236157
D7	38.7617	MDCK-SD	1.05307e+07		D7	38.7617	MDCK-SD	3.61698e+06		C4	38.5115	MDCK-SD	0.235735
D7	39.0118	MDCK-SD	1.03446e+07		D7	39.0118	MDCK-SD	3.66422e+06		C4	38.7617	MDCK-SD	0.234844
D7	39.262	MDCK-SD	1.01679e+07		D7	39.262	MDCK-SD	3.70548e+06		C4	39.0118	MDCK-SD	0.233929
D7	39.5121	MDCK-SD	1.00154e+07		D7	39.5121	MDCK-SD	3.74614e+06		C4	39.262	MDCK-SD	0.233112
D7	39.7623	MDCK-SD	9.83035e+06		D7	39.7623	MDCK-SD	3.7852e+06		C4	39.5121	MDCK-SD	0.232535
D7	40.0125	MDCK-SD	9.64962e+06		D7	40.0125	MDCK-SD	3.83055e+06		C4	39.7623	MDCK-SD	0.231038
D7	40.2627	MDCK-SD	9.46657e+06		D7	40.2627	MDCK-SD	3.87278e+06		C4	40.0125	MDCK-SD	0.230254
D7	40.5128	MDCK-SD	9.26073e+06		D7	40.5128	MDCK-SD	3.92373e+06		C4	40.2627	MDCK-SD	0.229497
D7	40.763	MDCK-SD	9.05087e+06		D7	40.763	MDCK-SD	3.97137e+06		C4	40.5128	MDCK-SD	0.228655
D7	41.0132	MDCK-SD	8.83652e+06		D7	41.0132	MDCK-SD	4.02718e+06		C4	40.763	MDCK-SD	0.226789
D7	41.2634	MDCK-SD	8.61728e+06		D7	41.2634	MDCK-SD	4.07781e+06		C4	41.0132	MDCK-SD	0.225809
D7	41.5136	MDCK-SD	8.4079e+06		D7	41.5136	MDCK-SD	4.13541e+06		C4	41.2634	MDCK-SD	0.224405
D7	41.7638	MDCK-SD	8.21756e+06		D7	41.7638	MDCK-SD	4.19624e+06		C4	41.5136	MDCK-SD	0.223058
D7	42.0139	MDCK-SD	8037483		D7	42.0139	MDCK-SD	4.25484e+06		C4	41.7638	MDCK-SD	0.221415
D7	42.264	MDCK-SD	7.87531e+06		D7	42.264	MDCK-SD	4.31713e+06		C4	42.0139	MDCK-SD	0.220996
D7	42.5142	MDCK-SD	7.72843e+06		D7	42.5142	MDCK-SD	4.39241e+06		C4	42.264	MDCK-SD	0.219449
D7	42.7644	MDCK-SD	7.59668e+06		D7	42.7644	MDCK-SD	4.46742e+06		C4	42.5142	MDCK-SD	0.21845
D7	43.0145	MDCK-SD	7.4809e+06		D7	43.0145	MDCK-SD	4.55369e+06		C4	42.7644	MDCK-SD	0.217243
D7	43.2646	MDCK-SD	7.38304e+06		D7	43.2646	MDCK-SD	4.64072e+06		C4	43.0145	MDCK-SD	0.216373
D7	43.5147	MDCK-SD	7.30933e+06		D7	43.5147	MDCK-SD	4.72912e+06		C4	43.2646	MDCK-SD	0.214659
D7	43.7648	MDCK-SD	7.24762e+06		D7	43.7648	MDCK-SD	4.82232e+06		C4	43.5147	MDCK-SD	0.21349
D7	44.015	MDCK-SD	7.17827e+06		D7	44.015	MDCK-SD	4.91565e+06		C4	43.7648	MDCK-SD	0.211871
D7	44.2651	MDCK-SD	7.12466e+06		D7	44.2651	MDCK-SD	5.02415e+06		C4	44.015	MDCK-SD	0.21017
D7	44.5153	MDCK-SD	7.07726e+06		D7	44.5153	MDCK-SD	5.1145e+06		C4	44.2651	MDCK-SD	0.208692
D7	44.7655	MDCK-SD	7.02047e+06		D7	44.7655	MDCK-SD	5.19461e+06		C4	44.5153	MDCK-SD	0.206845
D7	45.0156	MDCK-SD	6.96743e+06		D7	45.0156	MDCK-SD	5.26612e+06		C4	44.7655	MDCK-SD	0.204861
D7	45.2658	MDCK-SD	6.92474e+06		D7	45.2658	MDCK-SD	5.32433e+06		C4	45.0156	MDCK-SD	0.20289
D7	45.516	MDCK-SD	6.88372e+06		D7	45.516	MDCK-SD	5.37891e+06		C4	45.2658	MDCK-SD	0.202368
D7	45.7662	MDCK-SD	6.84228e+06		D7	45.7662	MDCK-SD	5.43557e+06		C4	45.516	MDCK-SD	0.20201
D7	46.0164	MDCK-SD	6.80021e+06		D7	46.0164	MDCK-SD	5.48757e+06		C4	45.7662	MDCK-SD	0.201442
D7	46.2666	MDCK-SD	6.76734e+06		D7	46.2666	MDCK-SD	5.54491e+06		C4	46.0164	MDCK-SD	0.201367
D7	46.5168	MDCK-SD	6.731e+06		D7	46.5168	MDCK-SD	5.5891e+06		C4	46.2666	MDCK-SD	0.202308
D7	46.7669	MDCK-SD	6.70097e+06		D7	46.7669	MDCK-SD	5.64927e+06		C4	46.5168	MDCK-SD	0.202727
D7	47.0171	MDCK-SD	6.67159e+06		D7	47.0171	MDCK-SD	5.70278e+06		C4	46.7669	MDCK-SD	0.203651
D7	47.2673	MDCK-SD	6.64617e+06		D7	47.2673	MDCK-SD	5.769e+06		C4	47.0171	MDCK-SD	0.204282
D7	47.5174	MDCK-SD	6.61779e+06		D7	47.5174	MDCK-SD	5.84086e+06		C4	47.2673	MDCK-SD	0.203941
D7	47.7676	MDCK-SD	6.58968e+06		D7	47.7676	MDCK-SD	5.90942e+06		C4	47.5174	MDCK-SD	0.202957
D7	48.0177	MDCK-SD	6.55681e+06		D7	48.0177	MDCK-SD	5.97545e+06		C4	47.7676	MDCK-SD	0.202779
D7	48.2679	MDCK-SD	6.52766e+06		D7	48.2679	MDCK-SD	6.03238e+06		C4	48.0177	MDCK-SD	0.202753
D7	48.518	MDCK-SD	6.50274e+06		D7	48.518	MDCK-SD	6.07976e+06		C4	48.2679	MDCK-SD	0.202239
D7	48.7682	MDCK-SD	6.47762e+06		D7	48.7682	MDCK-SD	6.13085e+06		C4	48.518	MDCK-SD	0.201339
D7	49.0184	MDCK-SD	6.44871e+06		D7	49.0184	MDCK-SD	6.17009e+06		C4	48.7682	MDCK-SD	0.201001
D7	49.2685	MDCK-SD	6.41774e+06		D7	49.2685	MDCK-SD	6.21541e+06		C4	49.0184	MDCK-SD	0.200886
D7	49.5187	MDCK-SD	6385554		D7	49.5187	MDCK-SD	6.26096e+06		C4	49.2685	MDCK-SD	0.200442
D7	49.7689	MDCK-SD	6.35673e+06		D7	49.7689	MDCK-SD	6.31518e+06		C4	49.5187	MDCK-SD	0.200834
E7	5.24154	MDCK-SD	5.92826e+06		E7	5.24154	MDCK-SD	5.57875e+06		C4	49.7689	MDCK-SD	0.200853
E7	5.49167	MDCK-SD	5.93696e+06		E7	5.49167	MDCK-SD	5.67153e+06		D4	5.24154	MDCK-SD
E7	5.74179	MDCK-SD	5.94577e+06		E7	5.74179	MDCK-SD	5.74303e+06		D4	5.49167	MDCK-SD
E7	5.99188	MDCK-SD	5.95493e+06		E7	5.99188	MDCK-SD	5.8173e+06		D4	5.74179	MDCK-SD
E7	6.24201	MDCK-SD	5.96495e+06		E7	6.24201	MDCK-SD	5.89141e+06		D4	5.99188	MDCK-SD
E7	6.49213	MDCK-SD	5.9755e+06		E7	6.49213	MDCK-SD	5.96085e+06		D4	6.24201	MDCK-SD
E7	6.74225	MDCK-SD	5.98625e+06		E7	6.74225	MDCK-SD	6.0196e+06		D4	6.49213	MDCK-SD
E7	6.99241	MDCK-SD	5.99805e+06		E7	6.99241	MDCK-SD	6.08338e+06		D4	6.74225	MDCK-SD
E7	7.24256	MDCK-SD	6.0103e+06		E7	7.24256	MDCK-SD	6.13954e+06		D4	6.99241	MDCK-SD
E7	7.49275	MDCK-SD	6.02256e+06		E7	7.49275	MDCK-SD	6.18153e+06		D4	7.24256	MDCK-SD
E7	7.7429	MDCK-SD	6.03543e+06		E7	7.7429	MDCK-SD	6.19915e+06		D4	7.49275	MDCK-SD
E7	7.99306	MDCK-SD	6.0486e+06		E7	7.99306	MDCK-SD	6.22209e+06		D4	7.7429	MDCK-SD
E7	8.24324	MDCK-SD	6.06316e+06		E7	8.24324	MDCK-SD	6.24634e+06		D4	7.99306	MDCK-SD
E7	8.4934	MDCK-SD	6.07723e+06		E7	8.4934	MDCK-SD	6.25659e+06		D4	8.24324	MDCK-SD
E7	8.74355	MDCK-SD	6.0918e+06		E7	8.74355	MDCK-SD	6.25562e+06		D4	8.4934	MDCK-SD
E7	8.9937	MDCK-SD	6.10747e+06		E7	8.9937	MDCK-SD	6.25346e+06		D4	8.74355	MDCK-SD
E7	9.24386	MDCK-SD	6.12372e+06		E7	9.24386	MDCK-SD	6.25086e+06		D4	8.9937	MDCK-SD
E7	9.49398	MDCK-SD	6.14135e+06		E7	9.49398	MDCK-SD	6.24366e+06		D4	9.24386	MDCK-SD
E7	9.74407	MDCK-SD	6.15924e+06		E7	9.74407	MDCK-SD	6.22918e+06		D4	9.49398	MDCK-SD
E7	9.9942	MDCK-SD	6.17831e+06		E7	9.9942	MDCK-SD	6.21947e+06		D4	9.74407	MDCK-SD	0.127917
E7	10.2443	MDCK-SD	6.19907e+06		E7	10.2443	MDCK-SD	6.20453e+06		D4	9.9942	MDCK-SD	0.12977
E7	10.4944	MDCK-SD	6.22081e+06		E7	10.4944	MDCK-SD	6.18767e+06		D4	10.2443	MDCK-SD	0.131806
E7	10.7446	MDCK-SD	6.2439e+06		E7	10.7446	MDCK-SD	6.16599e+06		D4	10.4944	MDCK-SD	0.132855
E7	10.9947	MDCK-SD	6.26917e+06		E7	10.9947	MDCK-SD	6.13546e+06		D4	10.7446	MDCK-SD	0.13396
E7	11.2448	MDCK-SD	6.29589e+06		E7	11.2448	MDCK-SD	6.10505e+06		D4	10.9947	MDCK-SD	0.136363
E7	11.495	MDCK-SD	6.32562e+06		E7	11.495	MDCK-SD	6.07679e+06		D4	11.2448	MDCK-SD	0.13918
E7	11.7451	MDCK-SD	6.35668e+06		E7	11.7451	MDCK-SD	6.03869e+06		D4	11.495	MDCK-SD	0.140624
E7	11.9953	MDCK-SD	6.39236e+06		E7	11.9953	MDCK-SD	6.00561e+06		D4	11.7451	MDCK-SD	0.141827
E7	12.2454	MDCK-SD	6.43164e+06		E7	12.2454	MDCK-SD	5.97688e+06		D4	11.9953	MDCK-SD	0.144287
E7	12.4956	MDCK-SD	6.47598e+06		E7	12.4956	MDCK-SD	5.94759e+06		D4	12.2454	MDCK-SD	0.147061
E7	12.7457	MDCK-SD	6.52572e+06		E7	12.7457	MDCK-SD	5.91913e+06		D4	12.4956	MDCK-SD	0.149217
E7	12.9959	MDCK-SD	6.58083e+06		E7	12.9959	MDCK-SD	5.8909e+06		D4	12.7457	MDCK-SD	0.151794
E7	13.246	MDCK-SD	6.64448e+06		E7	13.246	MDCK-SD	5.8805e+06		D4	12.9959	MDCK-SD	0.154895
E7	13.4962	MDCK-SD	6.71597e+06		E7	13.4962	MDCK-SD	5.88087e+06		D4	13.246	MDCK-SD	0.156561
E7	13.7463	MDCK-SD	6.79454e+06		E7	13.7463	MDCK-SD	5.86796e+06		D4	13.4962	MDCK-SD	0.159602
E7	13.9965	MDCK-SD	6.87857e+06		E7	13.9965	MDCK-SD	5.87902e+06		D4	13.7463	MDCK-SD	0.162401
E7	14.2466	MDCK-SD	6.97023e+06		E7	14.2466	MDCK-SD	5.88641e+06		D4	13.9965	MDCK-SD	0.166215
E7	14.4968	MDCK-SD	7.06814e+06		E7	14.4968	MDCK-SD	5.89408e+06		D4	14.2466	MDCK-SD	0.168976
E7	14.7469	MDCK-SD	7.17324e+06		E7	14.7469	MDCK-SD	5.90891e+06		D4	14.4968	MDCK-SD	0.171326
E7	14.997	MDCK-SD	7.27983e+06		E7	14.997	MDCK-SD	5.91706e+06		D4	14.7469	MDCK-SD	0.175192
E7	15.2471	MDCK-SD	7.39211e+06		E7	15.2471	MDCK-SD	5.9467e+06		D4	14.997	MDCK-SD	0.17858
E7	15.4972	MDCK-SD	7.5075e+06		E7	15.4972	MDCK-SD	5.97712e+06		D4	15.2471	MDCK-SD	0.181631
E7	15.7473	MDCK-SD	7.63009e+06		E7	15.7473	MDCK-SD	5.99757e+06		D4	15.4972	MDCK-SD	0.18457
E7	15.9974	MDCK-SD	7.75375e+06		E7	15.9974	MDCK-SD	6.04238e+06		D4	15.7473	MDCK-SD	0.185499
E7	16.2475	MDCK-SD	7.87924e+06		E7	16.2475	MDCK-SD	6.07165e+06		D4	15.9974	MDCK-SD	0.187885
E7	16.4977	MDCK-SD	8.00373e+06		E7	16.4977	MDCK-SD	6.10664e+06		D4	16.2475	MDCK-SD	0.18896
E7	16.7478	MDCK-SD	8.1352e+06		E7	16.7478	MDCK-SD	6.14416e+06		D4	16.4977	MDCK-SD	0.189967
E7	16.998	MDCK-SD	8.26681e+06		E7	16.998	MDCK-SD	6.18974e+06		D4	16.7478	MDCK-SD	0.191948
E7	17.2481	MDCK-SD	8.41266e+06		E7	17.2481	MDCK-SD	6.24891e+06		D4	16.998	MDCK-SD	0.192649
E7	17.4983	MDCK-SD	8.56312e+06		E7	17.4983	MDCK-SD	6.31971e+06		D4	17.2481	MDCK-SD	0.193233
E7	17.7485	MDCK-SD	8.71237e+06		E7	17.7485	MDCK-SD	6.37227e+06		D4	17.4983	MDCK-SD	0.195876
E7	17.9987	MDCK-SD	8.87776e+06		E7	17.9987	MDCK-SD	6.4419e+06		D4	17.7485	MDCK-SD	0.197175
E7	18.2489	MDCK-SD	9.07544e+06		E7	18.2489	MDCK-SD	6.51405e+06		D4	17.9987	MDCK-SD	0.20005
E7	18.499	MDCK-SD	9.31872e+06		E7	18.499	MDCK-SD	6.6276e+06		D4	18.2489	MDCK-SD	0.201604
E7	18.7492	MDCK-SD	9.57182e+06		E7	18.7492	MDCK-SD	6.76161e+06		D4	18.499	MDCK-SD	0.202789
E7	18.9993	MDCK-SD	9.85983e+06		E7	18.9993	MDCK-SD	6.89431e+06		D4	18.7492	MDCK-SD	0.204776
E7	19.2494	MDCK-SD	1.02015e+07		E7	19.2494	MDCK-SD	7.04774e+06		D4	18.9993	MDCK-SD	0.205257
E7	19.4996	MDCK-SD	1.06251e+07		E7	19.4996	MDCK-SD	7.23835e+06		D4	19.2494	MDCK-SD	0.206583
E7	19.7497	MDCK-SD	1.11495e+07		E7	19.7497	MDCK-SD	7.47538e+06		D4	19.4996	MDCK-SD	0.208139
E7	19.9998	MDCK-SD	1.17932e+07		E7	19.9998	MDCK-SD	7.7703e+06		D4	19.7497	MDCK-SD	0.208208
E7	20.2499	MDCK-SD	1.25195e+07		E7	20.2499	MDCK-SD	8.11922e+06		D4	19.9998	MDCK-SD	0.210134
E7	20.5001	MDCK-SD	1.33716e+07		E7	20.5001	MDCK-SD	8.53067e+06		D4	20.2499	MDCK-SD	0.211371
E7	20.7502	MDCK-SD	1.43556e+07		E7	20.7502	MDCK-SD	8.91256e+06		D4	20.5001	MDCK-SD	0.213403
E7	21.0004	MDCK-SD	1.52549e+07		E7	21.0004	MDCK-SD	9.19328e+06		D4	20.7502	MDCK-SD	0.215139
E7	21.2506	MDCK-SD	1.61704e+07		E7	21.2506	MDCK-SD	9.50729e+06		D4	21.0004	MDCK-SD	0.217443
E7	21.5009	MDCK-SD	1.71666e+07		E7	21.5009	MDCK-SD	9.79549e+06		D4	21.2506	MDCK-SD	0.22024
E7	21.7511	MDCK-SD	1.80209e+07		E7	21.7511	MDCK-SD	9.97299e+06		D4	21.5009	MDCK-SD	0.222447
E7	22.0014	MDCK-SD	1.86834e+07		E7	22.0014	MDCK-SD	1.00067e+07		D4	21.7511	MDCK-SD	0.225566
E7	22.2516	MDCK-SD	1.91709e+07		E7	22.2516	MDCK-SD	9.9463e+06		D4	22.0014	MDCK-SD	0.227962
E7	22.5019	MDCK-SD	1.94954e+07		E7	22.5019	MDCK-SD	9.77878e+06		D4	22.2516	MDCK-SD	0.229929
E7	22.7521	MDCK-SD	1.95208e+07		E7	22.7521	MDCK-SD	9.47706e+06		D4	22.5019	MDCK-SD	0.232069
E7	23.0023	MDCK-SD	1.92474e+07		E7	23.0023	MDCK-SD	9.11573e+06		D4	22.7521	MDCK-SD	0.233602
E7	23.2525	MDCK-SD	18929122		E7	23.2525	MDCK-SD	8.783e+06		D4	23.0023	MDCK-SD	0.235335
E7	23.5027	MDCK-SD	1.84781e+07		E7	23.5027	MDCK-SD	8.37488e+06		D4	23.2525	MDCK-SD	0.23614
E7	23.7528	MDCK-SD	1.78288e+07		E7	23.7528	MDCK-SD	7.91979e+06		D4	23.5027	MDCK-SD	0.237451
E7	24.003	MDCK-SD	1.71326e+07		E7	24.003	MDCK-SD	7.49114e+06		D4	23.7528	MDCK-SD	0.238125
E7	24.2531	MDCK-SD	1.64815e+07		E7	24.2531	MDCK-SD	7.10973e+06		D4	24.003	MDCK-SD	0.238757
E7	24.5032	MDCK-SD	1.5795e+07		E7	24.5032	MDCK-SD	6.74059e+06		D4	24.2531	MDCK-SD	0.240075
E7	24.7534	MDCK-SD	1.51244e+07		E7	24.7534	MDCK-SD	6.38783e+06		D4	24.5032	MDCK-SD	0.241136
E7	25.0035	MDCK-SD	1.45857e+07		E7	25.0035	MDCK-SD	6.07846e+06		D4	24.7534	MDCK-SD	0.242059
E7	25.2536	MDCK-SD	1.41443e+07		E7	25.2536	MDCK-SD	5.80553e+06		D4	25.0035	MDCK-SD	0.242719
E7	25.5037	MDCK-SD	1.38201e+07		E7	25.5037	MDCK-SD	5.54044e+06		D4	25.2536	MDCK-SD	0.242886
E7	25.7538	MDCK-SD	13605467		E7	25.7538	MDCK-SD	5.26955e+06		D4	25.5037	MDCK-SD	0.243297
E7	26.0039	MDCK-SD	1.35125e+07		E7	26.0039	MDCK-SD	5.01374e+06		D4	25.7538	MDCK-SD	0.243137
E7	26.2541	MDCK-SD	1.35808e+07		E7	26.2541	MDCK-SD	4.77358e+06		D4	26.0039	MDCK-SD	0.244368
E7	26.5042	MDCK-SD	1.3719e+07		E7	26.5042	MDCK-SD	4.54552e+06		D4	26.2541	MDCK-SD	0.244745
E7	26.7544	MDCK-SD	1.39756e+07		E7	26.7544	MDCK-SD	4.33844e+06		D4	26.5042	MDCK-SD	0.244588
E7	27.0045	MDCK-SD	1.42772e+07		E7	27.0045	MDCK-SD	4.14266e+06		D4	26.7544	MDCK-SD	0.245191
E7	27.2547	MDCK-SD	1.4539e+07		E7	27.2547	MDCK-SD	3.94726e+06		D4	27.0045	MDCK-SD	0.245146
E7	27.5049	MDCK-SD	1.48076e+07		E7	27.5049	MDCK-SD	3.7627e+06		D4	27.2547	MDCK-SD	0.246254
E7	27.755	MDCK-SD	1.50886e+07		E7	27.755	MDCK-SD	3.61013e+06		D4	27.5049	MDCK-SD	0.248968
E7	28.0052	MDCK-SD	1.5279e+07		E7	28.0052	MDCK-SD	3.48877e+06		D4	27.755	MDCK-SD	0.249933
E7	28.2553	MDCK-SD	1.53751e+07		E7	28.2553	MDCK-SD	3.38764e+06		D4	28.0052	MDCK-SD	0.251549
E7	28.5054	MDCK-SD	1.5353e+07		E7	28.5054	MDCK-SD	3.29672e+06		D4	28.2553	MDCK-SD	0.251803
E7	28.7556	MDCK-SD	1.52536e+07		E7	28.7556	MDCK-SD	3.21785e+06		D4	28.5054	MDCK-SD	0.253411
E7	29.0057	MDCK-SD	1.50881e+07		E7	29.0057	MDCK-SD	3.14826e+06		D4	28.7556	MDCK-SD	0.253882
E7	29.2558	MDCK-SD	1.48691e+07		E7	29.2558	MDCK-SD	3.08304e+06		D4	29.0057	MDCK-SD	0.254835
E7	29.506	MDCK-SD	1.46635e+07		E7	29.506	MDCK-SD	3.02308e+06		D4	29.2558	MDCK-SD	0.256502
E7	29.7561	MDCK-SD	1.44367e+07		E7	29.7561	MDCK-SD	2.96705e+06		D4	29.506	MDCK-SD	0.257755
E7	30.0062	MDCK-SD	1.41514e+07		E7	30.0062	MDCK-SD	2.91615e+06		D4	29.7561	MDCK-SD	0.257806
E7	30.2563	MDCK-SD	1.38949e+07		E7	30.2563	MDCK-SD	2.86991e+06		D4	30.0062	MDCK-SD	0.258181
E7	30.5065	MDCK-SD	1.36336e+07		E7	30.5065	MDCK-SD	2.82671e+06		D4	30.2563	MDCK-SD	0.258803
E7	30.7566	MDCK-SD	1.33772e+07		E7	30.7566	MDCK-SD	2.78926e+06		D4	30.5065	MDCK-SD	0.259917
E7	31.0067	MDCK-SD	1.3152e+07		E7	31.0067	MDCK-SD	2.75516e+06		D4	30.7566	MDCK-SD	0.259777
E7	31.2569	MDCK-SD	1.2942e+07		E7	31.2569	MDCK-SD	2.72348e+06		D4	31.0067	MDCK-SD	0.260343
E7	31.507	MDCK-SD	1.2751e+07		E7	31.507	MDCK-SD	2.69363e+06		D4	31.2569	MDCK-SD	0.260124
E7	31.7571	MDCK-SD	1.25652e+07		E7	31.7571	MDCK-SD	2.66006e+06		D4	31.507	MDCK-SD	0.259131
E7	32.0073	MDCK-SD	1.23851e+07		E7	32.0073	MDCK-SD	2.62954e+06		D4	31.7571	MDCK-SD	0.257366
E7	32.2574	MDCK-SD	1.22288e+07		E7	32.2574	MDCK-SD	2.59812e+06		D4	32.0073	MDCK-SD	0.257051
E7	32.5076	MDCK-SD	1.20806e+07		E7	32.5076	MDCK-SD	2.57031e+06		D4	32.2574	MDCK-SD	0.257559
E7	32.7578	MDCK-SD	1.19304e+07		E7	32.7578	MDCK-SD	2.54423e+06		D4	32.5076	MDCK-SD	0.257206
E7	33.008	MDCK-SD	1.17834e+07		E7	33.008	MDCK-SD	2.51351e+06		D4	32.7578	MDCK-SD	0.257015
E7	33.2582	MDCK-SD	1.16202e+07		E7	33.2582	MDCK-SD	2.47753e+06		D4	33.008	MDCK-SD	0.256561
E7	33.5084	MDCK-SD	1.14608e+07		E7	33.5084	MDCK-SD	2.44259e+06		D4	33.2582	MDCK-SD	0.25586
E7	33.7586	MDCK-SD	1.1301e+07		E7	33.7586	MDCK-SD	2.4103e+06		D4	33.5084	MDCK-SD	0.255588
E7	34.0088	MDCK-SD	1.11374e+07		E7	34.0088	MDCK-SD	2.38393e+06		D4	33.7586	MDCK-SD	0.25613
E7	34.259	MDCK-SD	1.09778e+07		E7	34.259	MDCK-SD	2.35167e+06		D4	34.0088	MDCK-SD	0.2565
E7	34.5092	MDCK-SD	1.08028e+07		E7	34.5092	MDCK-SD	2.31153e+06		D4	34.259	MDCK-SD	0.256272
E7	34.7594	MDCK-SD	1.06499e+07		E7	34.7594	MDCK-SD	2.27634e+06		D4	34.5092	MDCK-SD	0.255944
E7	35.0096	MDCK-SD	1.05288e+07		E7	35.0096	MDCK-SD	2.24624e+06		D4	34.7594	MDCK-SD	0.254946
E7	35.2597	MDCK-SD	1.04222e+07		E7	35.2597	MDCK-SD	2.21734e+06		D4	35.0096	MDCK-SD	0.253802
E7	35.5099	MDCK-SD	1.03266e+07		E7	35.5099	MDCK-SD	2.19255e+06		D4	35.2597	MDCK-SD	0.25323
E7	35.76	MDCK-SD	1.02335e+07		E7	35.76	MDCK-SD	2.16683e+06		D4	35.5099	MDCK-SD	0.252522
E7	36.0101	MDCK-SD	1.01486e+07		E7	36.0101	MDCK-SD	2.1373e+06		D4	35.76	MDCK-SD	0.25171
E7	36.2603	MDCK-SD	1.00376e+07		E7	36.2603	MDCK-SD	2.11146e+06		D4	36.0101	MDCK-SD	0.250654
E7	36.5104	MDCK-SD	9.9514e+06		E7	36.5104	MDCK-SD	2.08855e+06		D4	36.2603	MDCK-SD	0.25078
E7	36.7606	MDCK-SD	9.91174e+06		E7	36.7606	MDCK-SD	2.08529e+06		D4	36.5104	MDCK-SD	0.25033
E7	37.0107	MDCK-SD	9.83411e+06		E7	37.0107	MDCK-SD	2.08562e+06		D4	36.7606	MDCK-SD	0.249919
E7	37.2608	MDCK-SD	9.80011e+06		E7	37.2608	MDCK-SD	2.08963e+06		D4	37.0107	MDCK-SD	0.249707
E7	37.5109	MDCK-SD	9.80855e+06		E7	37.5109	MDCK-SD	2.11153e+06		D4	37.2608	MDCK-SD	0.249122
E7	37.761	MDCK-SD	9.85329e+06		E7	37.761	MDCK-SD	2.14652e+06		D4	37.5109	MDCK-SD	0.247529
E7	38.0112	MDCK-SD	9.91135e+06		E7	38.0112	MDCK-SD	2.18582e+06		D4	37.761	MDCK-SD	0.246261
E7	38.2614	MDCK-SD	9.97914e+06		E7	38.2614	MDCK-SD	2.23214e+06		D4	38.0112	MDCK-SD	0.244941
E7	38.5115	MDCK-SD	1.00757e+07		E7	38.5115	MDCK-SD	2.28352e+06		D4	38.2614	MDCK-SD	0.244084
E7	38.7617	MDCK-SD	1.0163e+07		E7	38.7617	MDCK-SD	2.3388e+06		D4	38.5115	MDCK-SD	0.241972
E7	39.0118	MDCK-SD	1.01954e+07		E7	39.0118	MDCK-SD	2.38716e+06		D4	38.7617	MDCK-SD	0.23956
E7	39.262	MDCK-SD	1.02263e+07		E7	39.262	MDCK-SD	2.43121e+06		D4	39.0118	MDCK-SD	0.237165
E7	39.5121	MDCK-SD	1.02099e+07		E7	39.5121	MDCK-SD	2.4736e+06		D4	39.262	MDCK-SD	0.236256
E7	39.7623	MDCK-SD	1.01409e+07		E7	39.7623	MDCK-SD	2.51143e+06		D4	39.5121	MDCK-SD	0.234996
E7	40.0125	MDCK-SD	1.00275e+07		E7	40.0125	MDCK-SD	2.5409e+06		D4	39.7623	MDCK-SD	0.234095
E7	40.2627	MDCK-SD	9.90446e+06		E7	40.2627	MDCK-SD	2.57542e+06		D4	40.0125	MDCK-SD	0.233148
E7	40.5128	MDCK-SD	9.7715e+06		E7	40.5128	MDCK-SD	2.6147e+06		D4	40.2627	MDCK-SD	0.232182
E7	40.763	MDCK-SD	9.62823e+06		E7	40.763	MDCK-SD	2.66263e+06		D4	40.5128	MDCK-SD	0.230895
E7	41.0132	MDCK-SD	9.47745e+06		E7	41.0132	MDCK-SD	2.71661e+06		D4	40.763	MDCK-SD	0.229715
E7	41.2634	MDCK-SD	9.33767e+06		E7	41.2634	MDCK-SD	2.77109e+06		D4	41.0132	MDCK-SD	0.229671
E7	41.5136	MDCK-SD	9.19589e+06		E7	41.5136	MDCK-SD	2.83393e+06		D4	41.2634	MDCK-SD	0.229049
E7	41.7638	MDCK-SD	9.03173e+06		E7	41.7638	MDCK-SD	2.90589e+06		D4	41.5136	MDCK-SD	0.227378
E7	42.0139	MDCK-SD	8.89782e+06		E7	42.0139	MDCK-SD	2.97942e+06		D4	41.7638	MDCK-SD	0.226877
E7	42.264	MDCK-SD	8.76587e+06		E7	42.264	MDCK-SD	3.05588e+06		D4	42.0139	MDCK-SD	0.226045
E7	42.5142	MDCK-SD	8.61423e+06		E7	42.5142	MDCK-SD	3.1302e+06		D4	42.264	MDCK-SD	0.225119
E7	42.7644	MDCK-SD	8.47574e+06		E7	42.7644	MDCK-SD	3.20708e+06		D4	42.5142	MDCK-SD	0.224686
E7	43.0145	MDCK-SD	8.34515e+06		E7	43.0145	MDCK-SD	3.27415e+06		D4	42.7644	MDCK-SD	0.223739
E7	43.2646	MDCK-SD	8.17857e+06		E7	43.2646	MDCK-SD	3.34373e+06		D4	43.0145	MDCK-SD	0.223633
E7	43.5147	MDCK-SD	8.01387e+06		E7	43.5147	MDCK-SD	3.41871e+06		D4	43.2646	MDCK-SD	0.223089
E7	43.7648	MDCK-SD	7.86368e+06		E7	43.7648	MDCK-SD	3.48439e+06		D4	43.5147	MDCK-SD	0.222988
E7	44.015	MDCK-SD	7.72137e+06		E7	44.015	MDCK-SD	3.55305e+06		D4	43.7648	MDCK-SD	0.222277
E7	44.2651	MDCK-SD	7.57682e+06		E7	44.2651	MDCK-SD	3.62571e+06		D4	44.015	MDCK-SD	0.221431
E7	44.5153	MDCK-SD	7.44118e+06		E7	44.5153	MDCK-SD	3.69829e+06		D4	44.2651	MDCK-SD	0.220538
E7	44.7655	MDCK-SD	7.3125e+06		E7	44.7655	MDCK-SD	3.77359e+06		D4	44.5153	MDCK-SD	0.219421
E7	45.0156	MDCK-SD	7.16992e+06		E7	45.0156	MDCK-SD	3.84781e+06		D4	44.7655	MDCK-SD	0.218061
E7	45.2658	MDCK-SD	7.04411e+06		E7	45.2658	MDCK-SD	3.92981e+06		D4	45.0156	MDCK-SD	0.216496
E7	45.516	MDCK-SD	6.95588e+06		E7	45.516	MDCK-SD	4.00283e+06		D4	45.2658	MDCK-SD	0.214867
E7	45.7662	MDCK-SD	6.88246e+06		E7	45.7662	MDCK-SD	4.07493e+06		D4	45.516	MDCK-SD	0.213121
E7	46.0164	MDCK-SD	6.80289e+06		E7	46.0164	MDCK-SD	4.15338e+06		D4	45.7662	MDCK-SD	0.211443
E7	46.2666	MDCK-SD	6.72866e+06		E7	46.2666	MDCK-SD	4.2274e+06		D4	46.0164	MDCK-SD	0.21114
E7	46.5168	MDCK-SD	6.64556e+06		E7	46.5168	MDCK-SD	4.29645e+06		D4	46.2666	MDCK-SD	0.21002
E7	46.7669	MDCK-SD	6.5649e+06		E7	46.7669	MDCK-SD	4.36619e+06		D4	46.5168	MDCK-SD	0.209781
E7	47.0171	MDCK-SD	6.491e+06		E7	47.0171	MDCK-SD	4.44571e+06		D4	46.7669	MDCK-SD	0.211291
E7	47.2673	MDCK-SD	6.42414e+06		E7	47.2673	MDCK-SD	4.51931e+06		D4	47.0171	MDCK-SD	0.212507
E7	47.5174	MDCK-SD	6.35076e+06		E7	47.5174	MDCK-SD	4.59096e+06		D4	47.2673	MDCK-SD	0.213603
E7	47.7676	MDCK-SD	6.28219e+06		E7	47.7676	MDCK-SD	4.67423e+06		D4	47.5174	MDCK-SD	0.213489
E7	48.0177	MDCK-SD	6.21523e+06		E7	48.0177	MDCK-SD	4.75901e+06		D4	47.7676	MDCK-SD	0.213797
E7	48.2679	MDCK-SD	6.16362e+06		E7	48.2679	MDCK-SD	4.84818e+06		D4	48.0177	MDCK-SD	0.214428
E7	48.518	MDCK-SD	6.12022e+06		E7	48.518	MDCK-SD	4.92967e+06		D4	48.2679	MDCK-SD	0.214311
E7	48.7682	MDCK-SD	6.07991e+06		E7	48.7682	MDCK-SD	5.02003e+06		D4	48.518	MDCK-SD	0.21472
E7	49.0184	MDCK-SD	6.04008e+06		E7	49.0184	MDCK-SD	5.09532e+06		D4	48.7682	MDCK-SD	0.215492
E7	49.2685	MDCK-SD	6.00028e+06		E7	49.2685	MDCK-SD	5.16937e+06		D4	49.0184	MDCK-SD	0.214217
E7	49.5187	MDCK-SD	5.96364e+06		E7	49.5187	MDCK-SD	5.24939e+06		D4	49.2685	MDCK-SD	0.212687
E7	49.7689	MDCK-SD	5.93284e+06		E7	49.7689	MDCK-SD	5.32637e+06		D4	49.5187	MDCK-SD	0.211071
F7	5.24154	MDCK-SD	5.89936e+06		F7	5.24154	MDCK-SD	5.90009e+06		D4	49.7689	MDCK-SD	0.211735
F7	5.49167	MDCK-SD	5.90859e+06		F7	5.49167	MDCK-SD	5.97487e+06		E4	5.24154	MDCK-SD	0.145299
F7	5.74179	MDCK-SD	5.91799e+06		F7	5.74179	MDCK-SD	6.06e+06		E4	5.49167	MDCK-SD	0.144805
F7	5.99188	MDCK-SD	5.92845e+06		F7	5.99188	MDCK-SD	6.13061e+06		E4	5.74179	MDCK-SD	0.143826
F7	6.24201	MDCK-SD	5.93861e+06		F7	6.24201	MDCK-SD	6.19271e+06		E4	5.99188	MDCK-SD	0.145685
F7	6.49213	MDCK-SD	5.94901e+06		F7	6.49213	MDCK-SD	6.26135e+06		E4	6.24201	MDCK-SD	0.147959
F7	6.74225	MDCK-SD	5.96018e+06		F7	6.74225	MDCK-SD	6.30073e+06		E4	6.49213	MDCK-SD	0.146773
F7	6.99241	MDCK-SD	5.97183e+06		F7	6.99241	MDCK-SD	6.34774e+06		E4	6.74225	MDCK-SD	0.147055
F7	7.24256	MDCK-SD	5.98407e+06		F7	7.24256	MDCK-SD	6.38063e+06		E4	6.99241	MDCK-SD	0.144251
F7	7.49275	MDCK-SD	5.99605e+06		F7	7.49275	MDCK-SD	6.40032e+06		E4	7.24256	MDCK-SD	0.144846
F7	7.7429	MDCK-SD	6.00834e+06		F7	7.7429	MDCK-SD	6.41402e+06		E4	7.49275	MDCK-SD	0.144666
F7	7.99306	MDCK-SD	6.0216e+06		F7	7.99306	MDCK-SD	6.43434e+06		E4	7.7429	MDCK-SD	0.146065
F7	8.24324	MDCK-SD	6.03559e+06		F7	8.24324	MDCK-SD	6.43602e+06		E4	7.99306	MDCK-SD	0.146055
F7	8.4934	MDCK-SD	6.05076e+06		F7	8.4934	MDCK-SD	6.45294e+06		E4	8.24324	MDCK-SD	0.145993
F7	8.74355	MDCK-SD	6.06699e+06		F7	8.74355	MDCK-SD	6.44219e+06		E4	8.4934	MDCK-SD	0.144681
F7	8.9937	MDCK-SD	6.08325e+06		F7	8.9937	MDCK-SD	6.43192e+06		E4	8.74355	MDCK-SD	0.143396
F7	9.24386	MDCK-SD	6.10013e+06		F7	9.24386	MDCK-SD	6.40863e+06		E4	8.9937	MDCK-SD	0.144546
F7	9.49398	MDCK-SD	6.11773e+06		F7	9.49398	MDCK-SD	6.40268e+06		E4	9.24386	MDCK-SD	0.146343
F7	9.74407	MDCK-SD	6.13635e+06		F7	9.74407	MDCK-SD	6.39103e+06		E4	9.49398	MDCK-SD	0.147547
F7	9.9942	MDCK-SD	6.15719e+06		F7	9.9942	MDCK-SD	6.3828e+06		E4	9.74407	MDCK-SD	0.150442
F7	10.2443	MDCK-SD	6.17835e+06		F7	10.2443	MDCK-SD	6.3518e+06		E4	9.9942	MDCK-SD	0.151597
F7	10.4944	MDCK-SD	6.20084e+06		F7	10.4944	MDCK-SD	6.33001e+06		E4	10.2443	MDCK-SD	0.154549
F7	10.7446	MDCK-SD	6.22429e+06		F7	10.7446	MDCK-SD	6.30387e+06		E4	10.4944	MDCK-SD	0.155179
F7	10.9947	MDCK-SD	6.2501e+06		F7	10.9947	MDCK-SD	6.27384e+06		E4	10.7446	MDCK-SD	0.159077
F7	11.2448	MDCK-SD	6.2794e+06		F7	11.2448	MDCK-SD	6.24971e+06		E4	10.9947	MDCK-SD	0.161671
F7	11.495	MDCK-SD	6.31308e+06		F7	11.495	MDCK-SD	6.23432e+06		E4	11.2448	MDCK-SD	0.163543
F7	11.7451	MDCK-SD	6.35028e+06		F7	11.7451	MDCK-SD	6.21362e+06		E4	11.495	MDCK-SD	0.163443
F7	11.9953	MDCK-SD	6.39078e+06		F7	11.9953	MDCK-SD	6.18701e+06		E4	11.7451	MDCK-SD	0.165879
F7	12.2454	MDCK-SD	6.43501e+06		F7	12.2454	MDCK-SD	6.16066e+06		E4	11.9953	MDCK-SD	0.167073
F7	12.4956	MDCK-SD	6.48644e+06		F7	12.4956	MDCK-SD	6.13575e+06		E4	12.2454	MDCK-SD	0.168943
F7	12.7457	MDCK-SD	6.54351e+06		F7	12.7457	MDCK-SD	6.10951e+06		E4	12.4956	MDCK-SD	0.170936
F7	12.9959	MDCK-SD	6.60658e+06		F7	12.9959	MDCK-SD	6.08837e+06		E4	12.7457	MDCK-SD	0.17334
F7	13.246	MDCK-SD	6.67269e+06		F7	13.246	MDCK-SD	6.08985e+06		E4	12.9959	MDCK-SD	0.172402
F7	13.4962	MDCK-SD	6.74298e+06		F7	13.4962	MDCK-SD	6.0918e+06		E4	13.246	MDCK-SD	0.173763
F7	13.7463	MDCK-SD	6.81546e+06		F7	13.7463	MDCK-SD	6.08289e+06		E4	13.4962	MDCK-SD	0.175654
F7	13.9965	MDCK-SD	6.89483e+06		F7	13.9965	MDCK-SD	6.08623e+06		E4	13.7463	MDCK-SD	0.179335
F7	14.2466	MDCK-SD	6980875		F7	14.2466	MDCK-SD	6.09762e+06		E4	13.9965	MDCK-SD	0.179291
F7	14.4968	MDCK-SD	7.07244e+06		F7	14.4968	MDCK-SD	6.11772e+06		E4	14.2466	MDCK-SD	0.179944
F7	14.7469	MDCK-SD	7.16716e+06		F7	14.7469	MDCK-SD	6.15482e+06		E4	14.4968	MDCK-SD	0.180148
F7	14.997	MDCK-SD	7.26298e+06		F7	14.997	MDCK-SD	6.19346e+06		E4	14.7469	MDCK-SD	0.180412
F7	15.2471	MDCK-SD	7.36403e+06		F7	15.2471	MDCK-SD	6.22646e+06		E4	14.997	MDCK-SD	0.181771
F7	15.4972	MDCK-SD	7.47136e+06		F7	15.4972	MDCK-SD	6.25154e+06		E4	15.2471	MDCK-SD	0.185049
F7	15.7473	MDCK-SD	7.58373e+06		F7	15.7473	MDCK-SD	6.28092e+06		E4	15.4972	MDCK-SD	0.185528
F7	15.9974	MDCK-SD	7.70037e+06		F7	15.9974	MDCK-SD	6.30614e+06		E4	15.7473	MDCK-SD	0.186999
F7	16.2475	MDCK-SD	7822418		F7	16.2475	MDCK-SD	6.32658e+06		E4	15.9974	MDCK-SD	0.187533
F7	16.4977	MDCK-SD	7.94587e+06		F7	16.4977	MDCK-SD	6.36658e+06		E4	16.2475	MDCK-SD	0.189888
F7	16.7478	MDCK-SD	8.07464e+06		F7	16.7478	MDCK-SD	6.39335e+06		E4	16.4977	MDCK-SD	0.192036
F7	16.998	MDCK-SD	8.21025e+06		F7	16.998	MDCK-SD	6.42478e+06		E4	16.7478	MDCK-SD	0.194556
F7	17.2481	MDCK-SD	8.3621e+06		F7	17.2481	MDCK-SD	6.46743e+06		E4	16.998	MDCK-SD	0.196268
F7	17.4983	MDCK-SD	8.51529e+06		F7	17.4983	MDCK-SD	6.52692e+06		E4	17.2481	MDCK-SD	0.196409
F7	17.7485	MDCK-SD	8.67603e+06		F7	17.7485	MDCK-SD	6.57826e+06		E4	17.4983	MDCK-SD	0.196249
F7	17.9987	MDCK-SD	8.83389e+06		F7	17.9987	MDCK-SD	6.63095e+06		E4	17.7485	MDCK-SD	0.198003
F7	18.2489	MDCK-SD	9.01508e+06		F7	18.2489	MDCK-SD	6.71355e+06		E4	17.9987	MDCK-SD	0.198961
F7	18.499	MDCK-SD	9.19985e+06		F7	18.499	MDCK-SD	6.79582e+06		E4	18.2489	MDCK-SD	0.201558
F7	18.7492	MDCK-SD	9.39098e+06		F7	18.7492	MDCK-SD	6.85406e+06		E4	18.499	MDCK-SD	0.204454
F7	18.9993	MDCK-SD	9.57272e+06		F7	18.9993	MDCK-SD	6.9184e+06		E4	18.7492	MDCK-SD	0.206403
F7	19.2494	MDCK-SD	9.74872e+06		F7	19.2494	MDCK-SD	6.96565e+06		E4	18.9993	MDCK-SD	0.208875
F7	19.4996	MDCK-SD	9.92124e+06		F7	19.4996	MDCK-SD	7.00009e+06		E4	19.2494	MDCK-SD	0.210549
F7	19.7497	MDCK-SD	1.01013e+07		F7	19.7497	MDCK-SD	7.03943e+06		E4	19.4996	MDCK-SD	0.214139
F7	19.9998	MDCK-SD	1.03271e+07		F7	19.9998	MDCK-SD	7.09965e+06		E4	19.7497	MDCK-SD	0.216361
F7	20.2499	MDCK-SD	1.05869e+07		F7	20.2499	MDCK-SD	7.16543e+06		E4	19.9998	MDCK-SD	0.218141
F7	20.5001	MDCK-SD	1.08741e+07		F7	20.5001	MDCK-SD	7.23546e+06		E4	20.2499	MDCK-SD	0.219389
F7	20.7502	MDCK-SD	1.12027e+07		F7	20.7502	MDCK-SD	7.26612e+06		E4	20.5001	MDCK-SD	0.219258
F7	21.0004	MDCK-SD	1.15681e+07		F7	21.0004	MDCK-SD	7.33172e+06		E4	20.7502	MDCK-SD	0.218488
F7	21.2506	MDCK-SD	1.19882e+07		F7	21.2506	MDCK-SD	7.38392e+06		E4	21.0004	MDCK-SD	0.219694
F7	21.5009	MDCK-SD	1.24096e+07		F7	21.5009	MDCK-SD	7.41339e+06		E4	21.2506	MDCK-SD	0.219848
F7	21.7511	MDCK-SD	1.27897e+07		F7	21.7511	MDCK-SD	7.39528e+06		E4	21.5009	MDCK-SD	0.221052
F7	22.0014	MDCK-SD	1.30858e+07		F7	22.0014	MDCK-SD	7.31217e+06		E4	21.7511	MDCK-SD	0.220524
F7	22.2516	MDCK-SD	1.32358e+07		F7	22.2516	MDCK-SD	7.18067e+06		E4	22.0014	MDCK-SD	0.221725
F7	22.5019	MDCK-SD	1.3298e+07		F7	22.5019	MDCK-SD	6.9996e+06		E4	22.2516	MDCK-SD	0.221457
F7	22.7521	MDCK-SD	1.32704e+07		F7	22.7521	MDCK-SD	6.76976e+06		E4	22.5019	MDCK-SD	0.221935
F7	23.0023	MDCK-SD	1.31595e+07		F7	23.0023	MDCK-SD	6.546e+06		E4	22.7521	MDCK-SD	0.22332
F7	23.2525	MDCK-SD	1.29876e+07		F7	23.2525	MDCK-SD	6.27298e+06		E4	23.0023	MDCK-SD	0.22459
F7	23.5027	MDCK-SD	1.28106e+07		F7	23.5027	MDCK-SD	5.99336e+06		E4	23.2525	MDCK-SD	0.226518
F7	23.7528	MDCK-SD	1.26457e+07		F7	23.7528	MDCK-SD	5.71841e+06		E4	23.5027	MDCK-SD	0.229694
F7	24.003	MDCK-SD	1.2571e+07		F7	24.003	MDCK-SD	5.4545e+06		E4	23.7528	MDCK-SD	0.231489
F7	24.2531	MDCK-SD	1.26252e+07		F7	24.2531	MDCK-SD	5.21749e+06		E4	24.003	MDCK-SD	0.233339
F7	24.5032	MDCK-SD	1.28628e+07		F7	24.5032	MDCK-SD	5.00472e+06		E4	24.2531	MDCK-SD	0.233623
F7	24.7534	MDCK-SD	1.32066e+07		F7	24.7534	MDCK-SD	4.82121e+06		E4	24.5032	MDCK-SD	0.235307
F7	25.0035	MDCK-SD	1.36262e+07		F7	25.0035	MDCK-SD	4.65353e+06		E4	24.7534	MDCK-SD	0.237402
F7	25.2536	MDCK-SD	1.411e+07		F7	25.2536	MDCK-SD	4.50418e+06		E4	25.0035	MDCK-SD	0.238713
F7	25.5037	MDCK-SD	1.46492e+07		F7	25.5037	MDCK-SD	4.36861e+06		E4	25.2536	MDCK-SD	0.240047
F7	25.7538	MDCK-SD	1.51635e+07		F7	25.7538	MDCK-SD	4.2456e+06		E4	25.5037	MDCK-SD	0.239449
F7	26.0039	MDCK-SD	1.56372e+07		F7	26.0039	MDCK-SD	4.13855e+06		E4	25.7538	MDCK-SD	0.238007
F7	26.2541	MDCK-SD	1.60567e+07		F7	26.2541	MDCK-SD	4.05587e+06		E4	26.0039	MDCK-SD	0.23803
F7	26.5042	MDCK-SD	1.64105e+07		F7	26.5042	MDCK-SD	3.98205e+06		E4	26.2541	MDCK-SD	0.238429
F7	26.7544	MDCK-SD	1.66242e+07		F7	26.7544	MDCK-SD	3.90618e+06		E4	26.5042	MDCK-SD	0.240159
F7	27.0045	MDCK-SD	1.67475e+07		F7	27.0045	MDCK-SD	3.82737e+06		E4	26.7544	MDCK-SD	0.24086
F7	27.2547	MDCK-SD	1.67529e+07		F7	27.2547	MDCK-SD	3.74672e+06		E4	27.0045	MDCK-SD	0.241071
F7	27.5049	MDCK-SD	1.66745e+07		F7	27.5049	MDCK-SD	3.66473e+06		E4	27.2547	MDCK-SD	0.240981
F7	27.755	MDCK-SD	1.65033e+07		F7	27.755	MDCK-SD	3.58276e+06		E4	27.5049	MDCK-SD	0.240804
F7	28.0052	MDCK-SD	1.62599e+07		F7	28.0052	MDCK-SD	3.499e+06		E4	27.755	MDCK-SD	0.24098
F7	28.2553	MDCK-SD	1.60023e+07		F7	28.2553	MDCK-SD	3.41684e+06		E4	28.0052	MDCK-SD	0.24185
F7	28.5054	MDCK-SD	1.56923e+07		F7	28.5054	MDCK-SD	3.33821e+06		E4	28.2553	MDCK-SD	0.24225
F7	28.7556	MDCK-SD	1.53565e+07		F7	28.7556	MDCK-SD	3.26524e+06		E4	28.5054	MDCK-SD	0.242859
F7	29.0057	MDCK-SD	1.50251e+07		F7	29.0057	MDCK-SD	3.19436e+06		E4	28.7556	MDCK-SD	0.24286
F7	29.2558	MDCK-SD	1.46884e+07		F7	29.2558	MDCK-SD	3.13089e+06		E4	29.0057	MDCK-SD	0.243476
F7	29.506	MDCK-SD	1.43877e+07		F7	29.506	MDCK-SD	3.07544e+06		E4	29.2558	MDCK-SD	0.244048
F7	29.7561	MDCK-SD	1.41079e+07		F7	29.7561	MDCK-SD	3.02137e+06		E4	29.506	MDCK-SD	0.245381
F7	30.0062	MDCK-SD	1.3835e+07		F7	30.0062	MDCK-SD	2.96848e+06		E4	29.7561	MDCK-SD	0.245508
F7	30.2563	MDCK-SD	1.35754e+07		F7	30.2563	MDCK-SD	2.92086e+06		E4	30.0062	MDCK-SD	0.246479
F7	30.5065	MDCK-SD	1.33487e+07		F7	30.5065	MDCK-SD	2.87427e+06		E4	30.2563	MDCK-SD	0.246675
F7	30.7566	MDCK-SD	1.3125e+07		F7	30.7566	MDCK-SD	2.8298e+06		E4	30.5065	MDCK-SD	0.246918
F7	31.0067	MDCK-SD	1.28945e+07		F7	31.0067	MDCK-SD	2.78428e+06		E4	30.7566	MDCK-SD	0.248017
F7	31.2569	MDCK-SD	1.26834e+07		F7	31.2569	MDCK-SD	2.74626e+06		E4	31.0067	MDCK-SD	0.248351
F7	31.507	MDCK-SD	1.25013e+07		F7	31.507	MDCK-SD	2.71191e+06		E4	31.2569	MDCK-SD	0.248891
F7	31.7571	MDCK-SD	1.2328e+07		F7	31.7571	MDCK-SD	2.67747e+06		E4	31.507	MDCK-SD	0.248963
F7	32.0073	MDCK-SD	1.21433e+07		F7	32.0073	MDCK-SD	2.65356e+06		E4	31.7571	MDCK-SD	0.247742
F7	32.2574	MDCK-SD	1.19901e+07		F7	32.2574	MDCK-SD	2.63392e+06		E4	32.0073	MDCK-SD	0.246988
F7	32.5076	MDCK-SD	1.18379e+07		F7	32.5076	MDCK-SD	2.61042e+06		E4	32.2574	MDCK-SD	0.246427
F7	32.7578	MDCK-SD	1.16642e+07		F7	32.7578	MDCK-SD	2.59197e+06		E4	32.5076	MDCK-SD	0.245369
F7	33.008	MDCK-SD	1.15157e+07		F7	33.008	MDCK-SD	2.57569e+06		E4	32.7578	MDCK-SD	0.24496
F7	33.2582	MDCK-SD	1.13913e+07		F7	33.2582	MDCK-SD	2.56583e+06		E4	33.008	MDCK-SD	0.243834
F7	33.5084	MDCK-SD	1.12792e+07		F7	33.5084	MDCK-SD	2.55786e+06		E4	33.2582	MDCK-SD	0.243248
F7	33.7586	MDCK-SD	1.11571e+07		F7	33.7586	MDCK-SD	2.55049e+06		E4	33.5084	MDCK-SD	0.24269
F7	34.0088	MDCK-SD	1.10531e+07		F7	34.0088	MDCK-SD	2.54539e+06		E4	33.7586	MDCK-SD	0.241481
F7	34.259	MDCK-SD	1.0973e+07		F7	34.259	MDCK-SD	2.53612e+06		E4	34.0088	MDCK-SD	0.241126
F7	34.5092	MDCK-SD	1.08898e+07		F7	34.5092	MDCK-SD	2.52504e+06		E4	34.259	MDCK-SD	0.241726
F7	34.7594	MDCK-SD	1.08468e+07		F7	34.7594	MDCK-SD	2.52063e+06		E4	34.5092	MDCK-SD	0.240763
F7	35.0096	MDCK-SD	1.08022e+07		F7	35.0096	MDCK-SD	2.51387e+06		E4	34.7594	MDCK-SD	0.240728
F7	35.2597	MDCK-SD	1.07496e+07		F7	35.2597	MDCK-SD	2.50517e+06		E4	35.0096	MDCK-SD	0.239736
F7	35.5099	MDCK-SD	1.06804e+07		F7	35.5099	MDCK-SD	2.50087e+06		E4	35.2597	MDCK-SD	0.238399
F7	35.76	MDCK-SD	1.06204e+07		F7	35.76	MDCK-SD	2.49937e+06		E4	35.5099	MDCK-SD	0.236712
F7	36.0101	MDCK-SD	1.05749e+07		F7	36.0101	MDCK-SD	2.5076e+06		E4	35.76	MDCK-SD	0.235735
F7	36.2603	MDCK-SD	1.05383e+07		F7	36.2603	MDCK-SD	2.51619e+06		E4	36.0101	MDCK-SD	0.23501
F7	36.5104	MDCK-SD	1.05005e+07		F7	36.5104	MDCK-SD	2.52686e+06		E4	36.2603	MDCK-SD	0.23415
F7	36.7606	MDCK-SD	1.04446e+07		F7	36.7606	MDCK-SD	2.5411e+06		E4	36.5104	MDCK-SD	0.232436
F7	37.0107	MDCK-SD	1.03269e+07		F7	37.0107	MDCK-SD	2.55814e+06		E4	36.7606	MDCK-SD	0.231417
F7	37.2608	MDCK-SD	1.02246e+07		F7	37.2608	MDCK-SD	2.58174e+06		E4	37.0107	MDCK-SD	0.230284
F7	37.5109	MDCK-SD	1.01479e+07		F7	37.5109	MDCK-SD	2.61445e+06		E4	37.2608	MDCK-SD	0.229988
F7	37.761	MDCK-SD	1.01047e+07		F7	37.761	MDCK-SD	2.64398e+06		E4	37.5109	MDCK-SD	0.22896
F7	38.0112	MDCK-SD	1.0045e+07		F7	38.0112	MDCK-SD	2.67723e+06		E4	37.761	MDCK-SD	0.228571
F7	38.2614	MDCK-SD	9.96234e+06		F7	38.2614	MDCK-SD	2.70679e+06		E4	38.0112	MDCK-SD	0.226892
F7	38.5115	MDCK-SD	9.86415e+06		F7	38.5115	MDCK-SD	2.73839e+06		E4	38.2614	MDCK-SD	0.225602
F7	38.7617	MDCK-SD	9.75523e+06		F7	38.7617	MDCK-SD	2.76885e+06		E4	38.5115	MDCK-SD	0.22472
F7	39.0118	MDCK-SD	9.6547e+06		F7	39.0118	MDCK-SD	2.80339e+06		E4	38.7617	MDCK-SD	0.224709
F7	39.262	MDCK-SD	9.561e+06		F7	39.262	MDCK-SD	2.84269e+06		E4	39.0118	MDCK-SD	0.224892
F7	39.5121	MDCK-SD	9.4568e+06		F7	39.5121	MDCK-SD	2.88308e+06		E4	39.262	MDCK-SD	0.224835
F7	39.7623	MDCK-SD	9.33051e+06		F7	39.7623	MDCK-SD	2.92638e+06		E4	39.5121	MDCK-SD	0.223283
F7	40.0125	MDCK-SD	9.19289e+06		F7	40.0125	MDCK-SD	2.97669e+06		E4	39.7623	MDCK-SD	0.223109
F7	40.2627	MDCK-SD	9.0352e+06		F7	40.2627	MDCK-SD	3.02406e+06		E4	40.0125	MDCK-SD	0.221611
F7	40.5128	MDCK-SD	8.8749e+06		F7	40.5128	MDCK-SD	3.07591e+06		E4	40.2627	MDCK-SD	0.220528
F7	40.763	MDCK-SD	8710931		F7	40.763	MDCK-SD	3.13184e+06		E4	40.5128	MDCK-SD	0.219023
F7	41.0132	MDCK-SD	8.54919e+06		F7	41.0132	MDCK-SD	3.19959e+06		E4	40.763	MDCK-SD	0.217904
F7	41.2634	MDCK-SD	8.39002e+06		F7	41.2634	MDCK-SD	3.28221e+06		E4	41.0132	MDCK-SD	0.216635
F7	41.5136	MDCK-SD	8.24462e+06		F7	41.5136	MDCK-SD	3.36718e+06		E4	41.2634	MDCK-SD	0.215415
F7	41.7638	MDCK-SD	8.08695e+06		F7	41.7638	MDCK-SD	3.45581e+06		E4	41.5136	MDCK-SD	0.213191
F7	42.0139	MDCK-SD	7.93834e+06		F7	42.0139	MDCK-SD	3.54745e+06		E4	41.7638	MDCK-SD	0.212043
F7	42.264	MDCK-SD	7.78206e+06		F7	42.264	MDCK-SD	3.64613e+06		E4	42.0139	MDCK-SD	0.210505
F7	42.5142	MDCK-SD	7.64508e+06		F7	42.5142	MDCK-SD	3.74571e+06		E4	42.264	MDCK-SD	0.209932
F7	42.7644	MDCK-SD	7.52346e+06		F7	42.7644	MDCK-SD	3.84984e+06		E4	42.5142	MDCK-SD	0.20985
F7	43.0145	MDCK-SD	7.40123e+06		F7	43.0145	MDCK-SD	3.95732e+06		E4	42.7644	MDCK-SD	0.209505
F7	43.2646	MDCK-SD	7.29104e+06		F7	43.2646	MDCK-SD	4.06589e+06		E4	43.0145	MDCK-SD	0.208774
F7	43.5147	MDCK-SD	7.18653e+06		F7	43.5147	MDCK-SD	4.16107e+06		E4	43.2646	MDCK-SD	0.207719
F7	43.7648	MDCK-SD	7.08685e+06		F7	43.7648	MDCK-SD	4.25121e+06		E4	43.5147	MDCK-SD	0.205936
F7	44.015	MDCK-SD	7.00995e+06		F7	44.015	MDCK-SD	4.34258e+06		E4	43.7648	MDCK-SD	0.20566
F7	44.2651	MDCK-SD	6.93656e+06		F7	44.2651	MDCK-SD	4.43594e+06		E4	44.015	MDCK-SD	0.204854
F7	44.5153	MDCK-SD	6.86732e+06		F7	44.5153	MDCK-SD	4.52122e+06		E4	44.2651	MDCK-SD	0.20374
F7	44.7655	MDCK-SD	6.79422e+06		F7	44.7655	MDCK-SD	4.59812e+06		E4	44.5153	MDCK-SD	0.202346
F7	45.0156	MDCK-SD	6.71696e+06		F7	45.0156	MDCK-SD	4.66985e+06		E4	44.7655	MDCK-SD	0.200698
F7	45.2658	MDCK-SD	6.65396e+06		F7	45.2658	MDCK-SD	4.73637e+06		E4	45.0156	MDCK-SD	0.200228
F7	45.516	MDCK-SD	6.5894e+06		F7	45.516	MDCK-SD	4.79958e+06		E4	45.2658	MDCK-SD	0.199167
F7	45.7662	MDCK-SD	6.52794e+06		F7	45.7662	MDCK-SD	4.86569e+06		E4	45.516	MDCK-SD	0.198602
F7	46.0164	MDCK-SD	6.47794e+06		F7	46.0164	MDCK-SD	4.93779e+06		E4	45.7662	MDCK-SD	0.198352
F7	46.2666	MDCK-SD	6.42363e+06		F7	46.2666	MDCK-SD	5.01007e+06		E4	46.0164	MDCK-SD	0.197719
F7	46.5168	MDCK-SD	6.36367e+06		F7	46.5168	MDCK-SD	5.08977e+06		E4	46.2666	MDCK-SD	0.197788
F7	46.7669	MDCK-SD	6.3026e+06		F7	46.7669	MDCK-SD	5.16896e+06		E4	46.5168	MDCK-SD	0.198047
F7	47.0171	MDCK-SD	6251739		F7	47.0171	MDCK-SD	5.26263e+06		E4	46.7669	MDCK-SD	0.198589
F7	47.2673	MDCK-SD	6.20815e+06		F7	47.2673	MDCK-SD	5.35386e+06		E4	47.0171	MDCK-SD	0.199513
F7	47.5174	MDCK-SD	6.16259e+06		F7	47.5174	MDCK-SD	5.45248e+06		E4	47.2673	MDCK-SD	0.200492
F7	47.7676	MDCK-SD	6.11619e+06		F7	47.7676	MDCK-SD	5.54999e+06		E4	47.5174	MDCK-SD	0.200664
F7	48.0177	MDCK-SD	6.07057e+06		F7	48.0177	MDCK-SD	5.64322e+06		E4	47.7676	MDCK-SD	0.200419
F7	48.2679	MDCK-SD	6.02783e+06		F7	48.2679	MDCK-SD	5.73083e+06		E4	48.0177	MDCK-SD	0.200377
F7	48.518	MDCK-SD	5.99264e+06		F7	48.518	MDCK-SD	5.81932e+06		E4	48.2679	MDCK-SD	0.199674
F7	48.7682	MDCK-SD	5.95841e+06		F7	48.7682	MDCK-SD	5.89945e+06		E4	48.518	MDCK-SD	0.198853
F7	49.0184	MDCK-SD	5.9269e+06		F7	49.0184	MDCK-SD	5.98298e+06		E4	48.7682	MDCK-SD	0.198923
F7	49.2685	MDCK-SD	5.89488e+06		F7	49.2685	MDCK-SD	6.0662e+06		E4	49.0184	MDCK-SD	0.198741
F7	49.5187	MDCK-SD	5.86563e+06		F7	49.5187	MDCK-SD	6.13663e+06		E4	49.2685	MDCK-SD	0.198206
F7	49.7689	MDCK-SD	5.83851e+06		F7	49.7689	MDCK-SD	6.20971e+06		E4	49.5187	MDCK-SD	0.196577
G7	5.24154	MDCK-SD	5.97511e+06		G7	5.24154	MDCK-SD	5.11977e+06		E4	49.7689	MDCK-SD	0.196105
G7	5.49167	MDCK-SD	5.97889e+06		G7	5.49167	MDCK-SD	5.17435e+06		F4	5.24154	MDCK-SD
G7	5.74179	MDCK-SD	5.98543e+06		G7	5.74179	MDCK-SD	5.23665e+06		F4	5.49167	MDCK-SD
G7	5.99188	MDCK-SD	5.99111e+06		G7	5.99188	MDCK-SD	5.27899e+06		F4	5.74179	MDCK-SD
G7	6.24201	MDCK-SD	5.99696e+06		G7	6.24201	MDCK-SD	5.32119e+06		F4	5.99188	MDCK-SD
G7	6.49213	MDCK-SD	6.0027e+06		G7	6.49213	MDCK-SD	5.34833e+06		F4	6.24201	MDCK-SD
G7	6.74225	MDCK-SD	6.00886e+06		G7	6.74225	MDCK-SD	5.38821e+06		F4	6.49213	MDCK-SD
G7	6.99241	MDCK-SD	6.01498e+06		G7	6.99241	MDCK-SD	5.42266e+06		F4	6.74225	MDCK-SD	0.120748
G7	7.24256	MDCK-SD	6.02147e+06		G7	7.24256	MDCK-SD	5.45776e+06		F4	6.99241	MDCK-SD	0.123163
G7	7.49275	MDCK-SD	6.02878e+06		G7	7.49275	MDCK-SD	5.5068e+06		F4	7.24256	MDCK-SD	0.124448
G7	7.7429	MDCK-SD	6.03543e+06		G7	7.7429	MDCK-SD	5.54766e+06		F4	7.49275	MDCK-SD	0.127293
G7	7.99306	MDCK-SD	6.04242e+06		G7	7.99306	MDCK-SD	5.56964e+06		F4	7.7429	MDCK-SD	0.129848
G7	8.24324	MDCK-SD	6.04964e+06		G7	8.24324	MDCK-SD	5.59484e+06		F4	7.99306	MDCK-SD	0.132551
G7	8.4934	MDCK-SD	6.05731e+06		G7	8.4934	MDCK-SD	5.6253e+06		F4	8.24324	MDCK-SD	0.134227
G7	8.74355	MDCK-SD	6.06551e+06		G7	8.74355	MDCK-SD	5.66607e+06		F4	8.4934	MDCK-SD	0.135439
G7	8.9937	MDCK-SD	6.07329e+06		G7	8.9937	MDCK-SD	5.67149e+06		F4	8.74355	MDCK-SD	0.136872
G7	9.24386	MDCK-SD	6.08223e+06		G7	9.24386	MDCK-SD	5.69786e+06		F4	8.9937	MDCK-SD	0.138206
G7	9.49398	MDCK-SD	6.09106e+06		G7	9.49398	MDCK-SD	5.72148e+06		F4	9.24386	MDCK-SD	0.13942
G7	9.74407	MDCK-SD	6.1003e+06		G7	9.74407	MDCK-SD	5.73546e+06		F4	9.49398	MDCK-SD	0.140855
G7	9.9942	MDCK-SD	6.11037e+06		G7	9.9942	MDCK-SD	5.76099e+06		F4	9.74407	MDCK-SD	0.141426
G7	10.2443	MDCK-SD	6.12019e+06		G7	10.2443	MDCK-SD	5.78769e+06		F4	9.9942	MDCK-SD	0.142124
G7	10.4944	MDCK-SD	6.13089e+06		G7	10.4944	MDCK-SD	5.81808e+06		F4	10.2443	MDCK-SD	0.14258
G7	10.7446	MDCK-SD	6.14222e+06		G7	10.7446	MDCK-SD	5.83783e+06		F4	10.4944	MDCK-SD	0.143945
G7	10.9947	MDCK-SD	6154409		G7	10.9947	MDCK-SD	5.84922e+06		F4	10.7446	MDCK-SD	0.145595
G7	11.2448	MDCK-SD	6.16844e+06		G7	11.2448	MDCK-SD	5.86984e+06		F4	10.9947	MDCK-SD	0.146868
G7	11.495	MDCK-SD	6.18282e+06		G7	11.495	MDCK-SD	5.88686e+06		F4	11.2448	MDCK-SD	0.148513
G7	11.7451	MDCK-SD	6.19901e+06		G7	11.7451	MDCK-SD	5.90644e+06		F4	11.495	MDCK-SD	0.149896
G7	11.9953	MDCK-SD	6.21558e+06		G7	11.9953	MDCK-SD	5.91085e+06		F4	11.7451	MDCK-SD	0.152351
G7	12.2454	MDCK-SD	6.23388e+06		G7	12.2454	MDCK-SD	5.90344e+06		F4	11.9953	MDCK-SD	0.154667
G7	12.4956	MDCK-SD	6.25356e+06		G7	12.4956	MDCK-SD	5.89589e+06		F4	12.2454	MDCK-SD	0.157294
G7	12.7457	MDCK-SD	6.27377e+06		G7	12.7457	MDCK-SD	5.88865e+06		F4	12.4956	MDCK-SD	0.160576
G7	12.9959	MDCK-SD	6.29523e+06		G7	12.9959	MDCK-SD	5.88447e+06		F4	12.7457	MDCK-SD	0.162954
G7	13.246	MDCK-SD	6.31731e+06		G7	13.246	MDCK-SD	5.86138e+06		F4	12.9959	MDCK-SD	0.165049
G7	13.4962	MDCK-SD	6.34038e+06		G7	13.4962	MDCK-SD	5.85258e+06		F4	13.246	MDCK-SD	0.167212
G7	13.7463	MDCK-SD	6.36509e+06		G7	13.7463	MDCK-SD	5.82982e+06		F4	13.4962	MDCK-SD	0.16936
G7	13.9965	MDCK-SD	6.39045e+06		G7	13.9965	MDCK-SD	5.81361e+06		F4	13.7463	MDCK-SD	0.171403
G7	14.2466	MDCK-SD	6.4139e+06		G7	14.2466	MDCK-SD	5.79051e+06		F4	13.9965	MDCK-SD	0.172131
G7	14.4968	MDCK-SD	6.43546e+06		G7	14.4968	MDCK-SD	5.76181e+06		F4	14.2466	MDCK-SD	0.173276
G7	14.7469	MDCK-SD	6.45758e+06		G7	14.7469	MDCK-SD	5.73445e+06		F4	14.4968	MDCK-SD	0.175431
G7	14.997	MDCK-SD	6.47942e+06		G7	14.997	MDCK-SD	5.69143e+06		F4	14.7469	MDCK-SD	0.176207
G7	15.2471	MDCK-SD	6.50141e+06		G7	15.2471	MDCK-SD	5.65328e+06		F4	14.997	MDCK-SD	0.17788
G7	15.4972	MDCK-SD	6.52392e+06		G7	15.4972	MDCK-SD	5.63793e+06		F4	15.2471	MDCK-SD	0.179799
G7	15.7473	MDCK-SD	6.54678e+06		G7	15.7473	MDCK-SD	5.60652e+06		F4	15.4972	MDCK-SD	0.181641
G7	15.9974	MDCK-SD	6.56675e+06		G7	15.9974	MDCK-SD	5.57895e+06		F4	15.7473	MDCK-SD	0.183285
G7	16.2475	MDCK-SD	6.58314e+06		G7	16.2475	MDCK-SD	5.55608e+06		F4	15.9974	MDCK-SD	0.185407
G7	16.4977	MDCK-SD	6.6008e+06		G7	16.4977	MDCK-SD	5.52754e+06		F4	16.2475	MDCK-SD	0.188345
G7	16.7478	MDCK-SD	6.61735e+06		G7	16.7478	MDCK-SD	5.50606e+06		F4	16.4977	MDCK-SD	0.191495
G7	16.998	MDCK-SD	6632945		G7	16.998	MDCK-SD	5.47346e+06		F4	16.7478	MDCK-SD	0.19266
G7	17.2481	MDCK-SD	6.6469e+06		G7	17.2481	MDCK-SD	5.45185e+06		F4	16.998	MDCK-SD	0.194671
G7	17.4983	MDCK-SD	6.65888e+06		G7	17.4983	MDCK-SD	5.42749e+06		F4	17.2481	MDCK-SD	0.196757
G7	17.7485	MDCK-SD	6.66987e+06		G7	17.7485	MDCK-SD	5.40183e+06		F4	17.4983	MDCK-SD	0.197537
G7	17.9987	MDCK-SD	6.67418e+06		G7	17.9987	MDCK-SD	5.37317e+06		F4	17.7485	MDCK-SD	0.198934
G7	18.2489	MDCK-SD	6.67913e+06		G7	18.2489	MDCK-SD	5.35328e+06		F4	17.9987	MDCK-SD	0.200465
G7	18.499	MDCK-SD	6.68811e+06		G7	18.499	MDCK-SD	5.32404e+06		F4	18.2489	MDCK-SD	0.20165
G7	18.7492	MDCK-SD	6.69771e+06		G7	18.7492	MDCK-SD	5.29567e+06		F4	18.499	MDCK-SD	0.203208
G7	18.9993	MDCK-SD	6.70872e+06		G7	18.9993	MDCK-SD	5.26937e+06		F4	18.7492	MDCK-SD	0.204333
G7	19.2494	MDCK-SD	6.71741e+06		G7	19.2494	MDCK-SD	5.2563e+06		F4	18.9993	MDCK-SD	0.205207
G7	19.4996	MDCK-SD	6.72664e+06		G7	19.4996	MDCK-SD	5.2387e+06		F4	19.2494	MDCK-SD	0.205787
G7	19.7497	MDCK-SD	6.73572e+06		G7	19.7497	MDCK-SD	5.2272e+06		F4	19.4996	MDCK-SD	0.206469
G7	19.9998	MDCK-SD	6.74136e+06		G7	19.9998	MDCK-SD	5.21236e+06		F4	19.7497	MDCK-SD	0.207632
G7	20.2499	MDCK-SD	6.74839e+06		G7	20.2499	MDCK-SD	5.20083e+06		F4	19.9998	MDCK-SD	0.20887
G7	20.5001	MDCK-SD	6.76074e+06		G7	20.5001	MDCK-SD	5.18647e+06		F4	20.2499	MDCK-SD	0.210025
G7	20.7502	MDCK-SD	6.77436e+06		G7	20.7502	MDCK-SD	5.16256e+06		F4	20.5001	MDCK-SD	0.211091
G7	21.0004	MDCK-SD	6.78072e+06		G7	21.0004	MDCK-SD	5.15801e+06		F4	20.7502	MDCK-SD	0.211114
G7	21.2506	MDCK-SD	6.77988e+06		G7	21.2506	MDCK-SD	5.16901e+06		F4	21.0004	MDCK-SD	0.210451
G7	21.5009	MDCK-SD	6.77052e+06		G7	21.5009	MDCK-SD	5.19674e+06		F4	21.2506	MDCK-SD	0.210687
G7	21.7511	MDCK-SD	6.75513e+06		G7	21.7511	MDCK-SD	5.21814e+06		F4	21.5009	MDCK-SD	0.211744
G7	22.0014	MDCK-SD	6.73708e+06		G7	22.0014	MDCK-SD	5.23745e+06		F4	21.7511	MDCK-SD	0.21337
G7	22.2516	MDCK-SD	6.72021e+06		G7	22.2516	MDCK-SD	5.25393e+06		F4	22.0014	MDCK-SD	0.216084
G7	22.5019	MDCK-SD	6703844		G7	22.5019	MDCK-SD	5.2733e+06		F4	22.2516	MDCK-SD	0.217396
G7	22.7521	MDCK-SD	6.68087e+06		G7	22.7521	MDCK-SD	5.28475e+06		F4	22.5019	MDCK-SD	0.219794
G7	23.0023	MDCK-SD	6.65161e+06		G7	23.0023	MDCK-SD	5.29872e+06		F4	22.7521	MDCK-SD	0.221538
G7	23.2525	MDCK-SD	6.62581e+06		G7	23.2525	MDCK-SD	5.31473e+06		F4	23.0023	MDCK-SD	0.223106
G7	23.5027	MDCK-SD	6604733		G7	23.5027	MDCK-SD	5.29321e+06		F4	23.2525	MDCK-SD	0.22566
G7	23.7528	MDCK-SD	6.5915e+06		G7	23.7528	MDCK-SD	5.25462e+06		F4	23.5027	MDCK-SD	0.228211
G7	24.003	MDCK-SD	6.58343e+06		G7	24.003	MDCK-SD	5.21515e+06		F4	23.7528	MDCK-SD	0.229668
G7	24.2531	MDCK-SD	6.57634e+06		G7	24.2531	MDCK-SD	5.17676e+06		F4	24.003	MDCK-SD	0.23063
G7	24.5032	MDCK-SD	6.57283e+06		G7	24.5032	MDCK-SD	5.13762e+06		F4	24.2531	MDCK-SD	0.230721
G7	24.7534	MDCK-SD	6.57382e+06		G7	24.7534	MDCK-SD	5.09742e+06		F4	24.5032	MDCK-SD	0.230784
G7	25.0035	MDCK-SD	6.58563e+06		G7	25.0035	MDCK-SD	5.02994e+06		F4	24.7534	MDCK-SD	0.230235
G7	25.2536	MDCK-SD	6.61701e+06		G7	25.2536	MDCK-SD	4.94809e+06		F4	25.0035	MDCK-SD	0.231328
G7	25.5037	MDCK-SD	6.68003e+06		G7	25.5037	MDCK-SD	4.85039e+06		F4	25.2536	MDCK-SD	0.232642
G7	25.7538	MDCK-SD	6.77844e+06		G7	25.7538	MDCK-SD	4.75997e+06		F4	25.5037	MDCK-SD	0.234082
G7	26.0039	MDCK-SD	6.92211e+06		G7	26.0039	MDCK-SD	4.66855e+06		F4	25.7538	MDCK-SD	0.234521
G7	26.2541	MDCK-SD	7.12243e+06		G7	26.2541	MDCK-SD	4.57896e+06		F4	26.0039	MDCK-SD	0.235394
G7	26.5042	MDCK-SD	7.385e+06		G7	26.5042	MDCK-SD	4.49512e+06		F4	26.2541	MDCK-SD	0.235218
G7	26.7544	MDCK-SD	7.71021e+06		G7	26.7544	MDCK-SD	4.42676e+06		F4	26.5042	MDCK-SD	0.23487
G7	27.0045	MDCK-SD	8094192		G7	27.0045	MDCK-SD	4.37584e+06		F4	26.7544	MDCK-SD	0.23572
G7	27.2547	MDCK-SD	8.5355e+06		G7	27.2547	MDCK-SD	4.37061e+06		F4	27.0045	MDCK-SD	0.236789
G7	27.5049	MDCK-SD	9002632		G7	27.5049	MDCK-SD	4.3941e+06		F4	27.2547	MDCK-SD	0.237112
G7	27.755	MDCK-SD	9.49157e+06		G7	27.755	MDCK-SD	4.42986e+06		F4	27.5049	MDCK-SD	0.237686
G7	28.0052	MDCK-SD	9.97365e+06		G7	28.0052	MDCK-SD	4.48258e+06		F4	27.755	MDCK-SD	0.237321
G7	28.2553	MDCK-SD	1.04496e+07		G7	28.2553	MDCK-SD	4.54002e+06		F4	28.0052	MDCK-SD	0.237582
G7	28.5054	MDCK-SD	1.09257e+07		G7	28.5054	MDCK-SD	4.60083e+06		F4	28.2553	MDCK-SD	0.237803
G7	28.7556	MDCK-SD	1.13638e+07		G7	28.7556	MDCK-SD	4.66207e+06		F4	28.5054	MDCK-SD	0.238979
G7	29.0057	MDCK-SD	1.17585e+07		G7	29.0057	MDCK-SD	4.71413e+06		F4	28.7556	MDCK-SD	0.240493
G7	29.2558	MDCK-SD	1.20916e+07		G7	29.2558	MDCK-SD	4.74888e+06		F4	29.0057	MDCK-SD	0.241177
G7	29.506	MDCK-SD	1.23518e+07		G7	29.506	MDCK-SD	4.76531e+06		F4	29.2558	MDCK-SD	0.241368
G7	29.7561	MDCK-SD	1.25651e+07		G7	29.7561	MDCK-SD	4.76768e+06		F4	29.506	MDCK-SD	0.241314
G7	30.0062	MDCK-SD	1.27081e+07		G7	30.0062	MDCK-SD	4.75671e+06		F4	29.7561	MDCK-SD	0.242308
G7	30.2563	MDCK-SD	1.28174e+07		G7	30.2563	MDCK-SD	4.7373e+06		F4	30.0062	MDCK-SD	0.243425
G7	30.5065	MDCK-SD	1.28702e+07		G7	30.5065	MDCK-SD	4.70947e+06		F4	30.2563	MDCK-SD	0.244417
G7	30.7566	MDCK-SD	1.28432e+07		G7	30.7566	MDCK-SD	4.67176e+06		F4	30.5065	MDCK-SD	0.245495
G7	31.0067	MDCK-SD	1.27737e+07		G7	31.0067	MDCK-SD	4.61837e+06		F4	30.7566	MDCK-SD	0.246023
G7	31.2569	MDCK-SD	1.26475e+07		G7	31.2569	MDCK-SD	4.54553e+06		F4	31.0067	MDCK-SD	0.246827
G7	31.507	MDCK-SD	1.25022e+07		G7	31.507	MDCK-SD	4.47166e+06		F4	31.2569	MDCK-SD	0.247938
G7	31.7571	MDCK-SD	1.23414e+07		G7	31.7571	MDCK-SD	4.393e+06		F4	31.507	MDCK-SD	0.248649
G7	32.0073	MDCK-SD	12164237		G7	32.0073	MDCK-SD	4.31234e+06		F4	31.7571	MDCK-SD	0.249495
G7	32.2574	MDCK-SD	1.19912e+07		G7	32.2574	MDCK-SD	4.23689e+06		F4	32.0073	MDCK-SD	0.249324
G7	32.5076	MDCK-SD	1.18184e+07		G7	32.5076	MDCK-SD	4.15189e+06		F4	32.2574	MDCK-SD	0.249166
G7	32.7578	MDCK-SD	1.16376e+07		G7	32.7578	MDCK-SD	4.0693e+06		F4	32.5076	MDCK-SD	0.249491
G7	33.008	MDCK-SD	1.1459e+07		G7	33.008	MDCK-SD	3.98723e+06		F4	32.7578	MDCK-SD	0.249418
G7	33.2582	MDCK-SD	1.1264e+07		G7	33.2582	MDCK-SD	3.91242e+06		F4	33.008	MDCK-SD	0.249681
G7	33.5084	MDCK-SD	1.10893e+07		G7	33.5084	MDCK-SD	3.84648e+06		F4	33.2582	MDCK-SD	0.250108
G7	33.7586	MDCK-SD	1.09369e+07		G7	33.7586	MDCK-SD	3.78232e+06		F4	33.5084	MDCK-SD	0.249873
G7	34.0088	MDCK-SD	1.07896e+07		G7	34.0088	MDCK-SD	3.72215e+06		F4	33.7586	MDCK-SD	0.250026
G7	34.259	MDCK-SD	1.06505e+07		G7	34.259	MDCK-SD	3.66354e+06		F4	34.0088	MDCK-SD	0.250526
G7	34.5092	MDCK-SD	1.0493e+07		G7	34.5092	MDCK-SD	3.60485e+06		F4	34.259	MDCK-SD	0.251144
G7	34.7594	MDCK-SD	1.03289e+07		G7	34.7594	MDCK-SD	3.55042e+06		F4	34.5092	MDCK-SD	0.251846
G7	35.0096	MDCK-SD	1.01705e+07		G7	35.0096	MDCK-SD	3.49237e+06		F4	34.7594	MDCK-SD	0.251863
G7	35.2597	MDCK-SD	1.00196e+07		G7	35.2597	MDCK-SD	3.43713e+06		F4	35.0096	MDCK-SD	0.251153
G7	35.5099	MDCK-SD	9.89196e+06		G7	35.5099	MDCK-SD	3.38453e+06		F4	35.2597	MDCK-SD	0.250748
G7	35.76	MDCK-SD	9.74538e+06		G7	35.76	MDCK-SD	3.32793e+06		F4	35.5099	MDCK-SD	0.250235
G7	36.0101	MDCK-SD	9.58642e+06		G7	36.0101	MDCK-SD	3.27437e+06		F4	35.76	MDCK-SD	0.250391
G7	36.2603	MDCK-SD	9.40573e+06		G7	36.2603	MDCK-SD	3.20688e+06		F4	36.0101	MDCK-SD	0.249232
G7	36.5104	MDCK-SD	9.22938e+06		G7	36.5104	MDCK-SD	3.14952e+06		F4	36.2603	MDCK-SD	0.248348
G7	36.7606	MDCK-SD	9.05652e+06		G7	36.7606	MDCK-SD	3.09505e+06		F4	36.5104	MDCK-SD	0.246662
G7	37.0107	MDCK-SD	8.85892e+06		G7	37.0107	MDCK-SD	3.03858e+06		F4	36.7606	MDCK-SD	0.245463
G7	37.2608	MDCK-SD	8.66856e+06		G7	37.2608	MDCK-SD	2.98888e+06		F4	37.0107	MDCK-SD	0.244577
G7	37.5109	MDCK-SD	8.46328e+06		G7	37.5109	MDCK-SD	2.94007e+06		F4	37.2608	MDCK-SD	0.244729
G7	37.761	MDCK-SD	8.24912e+06		G7	37.761	MDCK-SD	2.89106e+06		F4	37.5109	MDCK-SD	0.244439
G7	38.0112	MDCK-SD	8.05533e+06		G7	38.0112	MDCK-SD	2.85824e+06		F4	37.761	MDCK-SD	0.243399
G7	38.2614	MDCK-SD	7.85747e+06		G7	38.2614	MDCK-SD	2.83308e+06		F4	38.0112	MDCK-SD	0.242376
G7	38.5115	MDCK-SD	7.68177e+06		G7	38.5115	MDCK-SD	2.82807e+06		F4	38.2614	MDCK-SD	0.241638
G7	38.7617	MDCK-SD	7.50411e+06		G7	38.7617	MDCK-SD	2.82819e+06		F4	38.5115	MDCK-SD	0.240517
G7	39.0118	MDCK-SD	7.3496e+06		G7	39.0118	MDCK-SD	2.83268e+06		F4	38.7617	MDCK-SD	0.240093
G7	39.262	MDCK-SD	7.2161e+06		G7	39.262	MDCK-SD	2.85437e+06		F4	39.0118	MDCK-SD	0.238825
G7	39.5121	MDCK-SD	7.07974e+06		G7	39.5121	MDCK-SD	2.89224e+06		F4	39.262	MDCK-SD	0.237346
G7	39.7623	MDCK-SD	6.95741e+06		G7	39.7623	MDCK-SD	2.94092e+06		F4	39.5121	MDCK-SD	0.235526
G7	40.0125	MDCK-SD	6.84514e+06		G7	40.0125	MDCK-SD	3.00092e+06		F4	39.7623	MDCK-SD	0.234035
G7	40.2627	MDCK-SD	6.73989e+06		G7	40.2627	MDCK-SD	3.06755e+06		F4	40.0125	MDCK-SD	0.232975
G7	40.5128	MDCK-SD	6.64113e+06		G7	40.5128	MDCK-SD	3.13108e+06		F4	40.2627	MDCK-SD	0.231609
G7	40.763	MDCK-SD	6548579		G7	40.763	MDCK-SD	3.20821e+06		F4	40.5128	MDCK-SD	0.230354
G7	41.0132	MDCK-SD	6.46079e+06		G7	41.0132	MDCK-SD	3.29526e+06		F4	40.763	MDCK-SD	0.229118
G7	41.2634	MDCK-SD	6.37824e+06		G7	41.2634	MDCK-SD	3.38547e+06		F4	41.0132	MDCK-SD	0.227937
G7	41.5136	MDCK-SD	6.30343e+06		G7	41.5136	MDCK-SD	3.49541e+06		F4	41.2634	MDCK-SD	0.227107
G7	41.7638	MDCK-SD	6.24098e+06		G7	41.7638	MDCK-SD	3.59628e+06		F4	41.5136	MDCK-SD	0.22643
G7	42.0139	MDCK-SD	6.18949e+06		G7	42.0139	MDCK-SD	3.70858e+06		F4	41.7638	MDCK-SD	0.226216
G7	42.264	MDCK-SD	6.14554e+06		G7	42.264	MDCK-SD	3.82622e+06		F4	42.0139	MDCK-SD	0.224966
G7	42.5142	MDCK-SD	6.1049e+06		G7	42.5142	MDCK-SD	3.93568e+06		F4	42.264	MDCK-SD	0.223598
G7	42.7644	MDCK-SD	6065831		G7	42.7644	MDCK-SD	4.05469e+06		F4	42.5142	MDCK-SD	0.22307
G7	43.0145	MDCK-SD	6032955		G7	43.0145	MDCK-SD	4.17486e+06		F4	42.7644	MDCK-SD	0.222872
G7	43.2646	MDCK-SD	6.00017e+06		G7	43.2646	MDCK-SD	4.29387e+06		F4	43.0145	MDCK-SD	0.221969
G7	43.5147	MDCK-SD	5.9662e+06		G7	43.5147	MDCK-SD	4.41518e+06		F4	43.2646	MDCK-SD	0.221064
G7	43.7648	MDCK-SD	5936961		G7	43.7648	MDCK-SD	4.52043e+06		F4	43.5147	MDCK-SD	0.219848
G7	44.015	MDCK-SD	5.90887e+06		G7	44.015	MDCK-SD	4.6264e+06		F4	43.7648	MDCK-SD	0.218872
G7	44.2651	MDCK-SD	5.88501e+06		G7	44.2651	MDCK-SD	4.73192e+06		F4	44.015	MDCK-SD	0.218327
G7	44.5153	MDCK-SD	5.86451e+06		G7	44.5153	MDCK-SD	4.83632e+06		F4	44.2651	MDCK-SD	0.217234
G7	44.7655	MDCK-SD	5.84262e+06		G7	44.7655	MDCK-SD	4.94786e+06		F4	44.5153	MDCK-SD	0.216209
G7	45.0156	MDCK-SD	5.82084e+06		G7	45.0156	MDCK-SD	5.06133e+06		F4	44.7655	MDCK-SD	0.214821
G7	45.2658	MDCK-SD	5.79884e+06		G7	45.2658	MDCK-SD	5.15545e+06		F4	45.0156	MDCK-SD	0.213592
G7	45.516	MDCK-SD	5.77839e+06		G7	45.516	MDCK-SD	5.24755e+06		F4	45.2658	MDCK-SD	0.212669
G7	45.7662	MDCK-SD	5.75957e+06		G7	45.7662	MDCK-SD	5.34255e+06		F4	45.516	MDCK-SD	0.211921
G7	46.0164	MDCK-SD	5.74248e+06		G7	46.0164	MDCK-SD	5.43932e+06		F4	45.7662	MDCK-SD	0.211103
G7	46.2666	MDCK-SD	5.72751e+06		G7	46.2666	MDCK-SD	5.53445e+06		F4	46.0164	MDCK-SD	0.210866
G7	46.5168	MDCK-SD	5.71036e+06		G7	46.5168	MDCK-SD	5.62719e+06		F4	46.2666	MDCK-SD	0.210029
G7	46.7669	MDCK-SD	5.69172e+06		G7	46.7669	MDCK-SD	5.72443e+06		F4	46.5168	MDCK-SD	0.210454
G7	47.0171	MDCK-SD	5.67586e+06		G7	47.0171	MDCK-SD	5.81725e+06		F4	46.7669	MDCK-SD	0.210849
G7	47.2673	MDCK-SD	5.66403e+06		G7	47.2673	MDCK-SD	5.90659e+06		F4	47.0171	MDCK-SD	0.210656
G7	47.5174	MDCK-SD	5.65366e+06		G7	47.5174	MDCK-SD	6.01567e+06		F4	47.2673	MDCK-SD	0.210798
G7	47.7676	MDCK-SD	5.64424e+06		G7	47.7676	MDCK-SD	6.09427e+06		F4	47.5174	MDCK-SD	0.210297
G7	48.0177	MDCK-SD	5.63509e+06		G7	48.0177	MDCK-SD	6.18317e+06		F4	47.7676	MDCK-SD	0.21005
G7	48.2679	MDCK-SD	5.62689e+06		G7	48.2679	MDCK-SD	6.24964e+06		F4	48.0177	MDCK-SD	0.209455
G7	48.518	MDCK-SD	5.61909e+06		G7	48.518	MDCK-SD	6.33501e+06		F4	48.2679	MDCK-SD	0.209157
G7	48.7682	MDCK-SD	5.61136e+06		G7	48.7682	MDCK-SD	6.40793e+06		F4	48.518	MDCK-SD	0.209176
G7	49.0184	MDCK-SD	5.60541e+06		G7	49.0184	MDCK-SD	6.48486e+06		F4	48.7682	MDCK-SD	0.208629
G7	49.2685	MDCK-SD	5.59998e+06		G7	49.2685	MDCK-SD	6.55972e+06		F4	49.0184	MDCK-SD	0.208215
G7	49.5187	MDCK-SD	5.59413e+06		G7	49.5187	MDCK-SD	6.61656e+06		F4	49.2685	MDCK-SD	0.20833
G7	49.7689	MDCK-SD	5.58862e+06		G7	49.7689	MDCK-SD	6.66737e+06		F4	49.5187	MDCK-SD	0.208273
A2	5.24213	hCMEC/D3	6.78571e+06		A2	5.24213	hCMEC/D3	1.01495e+07		F4	49.7689	MDCK-SD	0.209189
A2	5.49228	hCMEC/D3	6.79847e+06		A2	5.49228	hCMEC/D3	1.03072e+07		G4	5.24154	MDCK-SD	0.108797
A2	5.74244	hCMEC/D3	6.80873e+06		A2	5.74244	hCMEC/D3	1.04203e+07		G4	5.49167	MDCK-SD	0.108889
A2	5.99259	hCMEC/D3	6813173		A2	5.99259	hCMEC/D3	1.04386e+07		G4	5.74179	MDCK-SD	0.109673
A2	6.24275	hCMEC/D3	6.81683e+06		A2	6.24275	hCMEC/D3	1.04421e+07		G4	5.99188	MDCK-SD	0.10813
A2	6.49287	hCMEC/D3	6.81997e+06		A2	6.49287	hCMEC/D3	1.04523e+07		G4	6.24201	MDCK-SD	0.10747
A2	6.74302	hCMEC/D3	6.82261e+06		A2	6.74302	hCMEC/D3	1.04351e+07		G4	6.49213	MDCK-SD	0.108735
A2	6.99321	hCMEC/D3	6.82575e+06		A2	6.99321	hCMEC/D3	1.04396e+07		G4	6.74225	MDCK-SD	0.109581
A2	7.24336	hCMEC/D3	6.82511e+06		A2	7.24336	hCMEC/D3	1.03727e+07		G4	6.99241	MDCK-SD	0.11102
A2	7.49349	hCMEC/D3	6.82416e+06		A2	7.49349	hCMEC/D3	1.02934e+07		G4	7.24256	MDCK-SD	0.112011
A2	7.74361	hCMEC/D3	6.82414e+06		A2	7.74361	hCMEC/D3	1.02364e+07		G4	7.49275	MDCK-SD	0.113954
A2	7.99373	hCMEC/D3	6.82308e+06		A2	7.99373	hCMEC/D3	1.01891e+07		G4	7.7429	MDCK-SD	0.116134
A2	8.24383	hCMEC/D3	6.8208e+06		A2	8.24383	hCMEC/D3	1.01332e+07		G4	7.99306	MDCK-SD	0.117684
A2	8.49395	hCMEC/D3	6.81754e+06		A2	8.49395	hCMEC/D3	1.00492e+07		G4	8.24324	MDCK-SD	0.119229
A2	8.7441	hCMEC/D3	6.81284e+06		A2	8.7441	hCMEC/D3	9.97132e+06		G4	8.4934	MDCK-SD	0.121279
A2	8.99423	hCMEC/D3	6.80818e+06		A2	8.99423	hCMEC/D3	9.89023e+06		G4	8.74355	MDCK-SD	0.122905
A2	9.24435	hCMEC/D3	6.80379e+06		A2	9.24435	hCMEC/D3	9.81557e+06		G4	8.9937	MDCK-SD	0.124385
A2	9.49451	hCMEC/D3	6.80036e+06		A2	9.49451	hCMEC/D3	9.73935e+06		G4	9.24386	MDCK-SD	0.126035
A2	9.74466	hCMEC/D3	6.79622e+06		A2	9.74466	hCMEC/D3	9.66334e+06		G4	9.49398	MDCK-SD	0.129886
A2	9.99481	hCMEC/D3	6.79221e+06		A2	9.99481	hCMEC/D3	9.58746e+06		G4	9.74407	MDCK-SD	0.131352
A2	10.245	hCMEC/D3	6.78805e+06		A2	10.245	hCMEC/D3	9.49747e+06		G4	9.9942	MDCK-SD	0.133235
A2	10.4952	hCMEC/D3	6.78281e+06		A2	10.4952	hCMEC/D3	9.38748e+06		G4	10.2443	MDCK-SD	0.13509
A2	10.7454	hCMEC/D3	6.77798e+06		A2	10.7454	hCMEC/D3	9.28895e+06		G4	10.4944	MDCK-SD	0.137524
A2	10.9955	hCMEC/D3	6.77226e+06		A2	10.9955	hCMEC/D3	9.16327e+06		G4	10.7446	MDCK-SD	0.137705
A2	11.2457	hCMEC/D3	6.76634e+06		A2	11.2457	hCMEC/D3	9.02016e+06		G4	10.9947	MDCK-SD	0.138714
A2	11.4958	hCMEC/D3	6.75945e+06		A2	11.4958	hCMEC/D3	8.87828e+06		G4	11.2448	MDCK-SD	0.140135
A2	11.746	hCMEC/D3	6.75251e+06		A2	11.746	hCMEC/D3	8.76899e+06		G4	11.495	MDCK-SD	0.140269
A2	11.9961	hCMEC/D3	6.74729e+06		A2	11.9961	hCMEC/D3	8.65558e+06		G4	11.7451	MDCK-SD	0.139299
A2	12.2463	hCMEC/D3	6.74149e+06		A2	12.2463	hCMEC/D3	8.56929e+06		G4	11.9953	MDCK-SD	0.140793
A2	12.4964	hCMEC/D3	6.7348e+06		A2	12.4964	hCMEC/D3	8.44828e+06		G4	12.2454	MDCK-SD	0.141467
A2	12.7465	hCMEC/D3	6.72914e+06		A2	12.7465	hCMEC/D3	8.32564e+06		G4	12.4956	MDCK-SD	0.140747
A2	12.9966	hCMEC/D3	6.72237e+06		A2	12.9966	hCMEC/D3	8.22427e+06		G4	12.7457	MDCK-SD	0.140141
A2	13.2467	hCMEC/D3	6.71645e+06		A2	13.2467	hCMEC/D3	8.12745e+06		G4	12.9959	MDCK-SD	0.140676
A2	13.4969	hCMEC/D3	6.71028e+06		A2	13.4969	hCMEC/D3	8.04365e+06		G4	13.246	MDCK-SD	0.140421
A2	13.747	hCMEC/D3	6.70629e+06		A2	13.747	hCMEC/D3	7.97256e+06		G4	13.4962	MDCK-SD	0.139278
A2	13.9972	hCMEC/D3	6.70224e+06		A2	13.9972	hCMEC/D3	7.89518e+06		G4	13.7463	MDCK-SD	0.139434
A2	14.2473	hCMEC/D3	6.69693e+06		A2	14.2473	hCMEC/D3	7.83615e+06		G4	13.9965	MDCK-SD	0.139858
A2	14.4975	hCMEC/D3	6.69302e+06		A2	14.4975	hCMEC/D3	7.75965e+06		G4	14.2466	MDCK-SD	0.139454
A2	14.7476	hCMEC/D3	6.68841e+06		A2	14.7476	hCMEC/D3	7.69571e+06		G4	14.4968	MDCK-SD	0.140119
A2	14.9978	hCMEC/D3	6.68471e+06		A2	14.9978	hCMEC/D3	7.67423e+06		G4	14.7469	MDCK-SD	0.140299
A2	15.248	hCMEC/D3	6.68164e+06		A2	15.248	hCMEC/D3	7.65143e+06		G4	14.997	MDCK-SD	0.141551
A2	15.4981	hCMEC/D3	6.67763e+06		A2	15.4981	hCMEC/D3	7.592e+06		G4	15.2471	MDCK-SD	0.142169
A2	15.7483	hCMEC/D3	6.67537e+06		A2	15.7483	hCMEC/D3	7.5512e+06		G4	15.4972	MDCK-SD	0.142471
A2	15.9984	hCMEC/D3	6.67266e+06		A2	15.9984	hCMEC/D3	7.51554e+06		G4	15.7473	MDCK-SD	0.143216
A2	16.2485	hCMEC/D3	6.66925e+06		A2	16.2485	hCMEC/D3	7.46615e+06		G4	15.9974	MDCK-SD	0.145231
A2	16.4987	hCMEC/D3	6.66659e+06		A2	16.4987	hCMEC/D3	7.42609e+06		G4	16.2475	MDCK-SD	0.146095
A2	16.7488	hCMEC/D3	6.66313e+06		A2	16.7488	hCMEC/D3	7.36363e+06		G4	16.4977	MDCK-SD	0.146559
A2	16.999	hCMEC/D3	6.66023e+06		A2	16.999	hCMEC/D3	7.31423e+06		G4	16.7478	MDCK-SD	0.147041
A2	17.2491	hCMEC/D3	6.65851e+06		A2	17.2491	hCMEC/D3	7.26371e+06		G4	16.998	MDCK-SD	0.150495
A2	17.4992	hCMEC/D3	6.65543e+06		A2	17.4992	hCMEC/D3	7.16293e+06		G4	17.2481	MDCK-SD	0.150789
A2	17.7493	hCMEC/D3	6.65381e+06		A2	17.7493	hCMEC/D3	7.10833e+06		G4	17.4983	MDCK-SD	0.153576
A2	17.9994	hCMEC/D3	6.65264e+06		A2	17.9994	hCMEC/D3	7.07624e+06		G4	17.7485	MDCK-SD	0.156743
A2	18.2496	hCMEC/D3	6.64984e+06		A2	18.2496	hCMEC/D3	7.00677e+06		G4	17.9987	MDCK-SD	0.158156
A2	18.4998	hCMEC/D3	6.64785e+06		A2	18.4998	hCMEC/D3	6.95819e+06		G4	18.2489	MDCK-SD	0.15798
A2	18.7499	hCMEC/D3	6.64651e+06		A2	18.7499	hCMEC/D3	6.90944e+06		G4	18.499	MDCK-SD	0.158314
A2	19.0001	hCMEC/D3	6.64374e+06		A2	19.0001	hCMEC/D3	6.85034e+06		G4	18.7492	MDCK-SD	0.1597
A2	19.2502	hCMEC/D3	6.64253e+06		A2	19.2502	hCMEC/D3	6.82471e+06		G4	18.9993	MDCK-SD	0.159637
A2	19.5004	hCMEC/D3	6.64148e+06		A2	19.5004	hCMEC/D3	6.79484e+06		G4	19.2494	MDCK-SD	0.159399
A2	19.7506	hCMEC/D3	6.6418e+06		A2	19.7506	hCMEC/D3	6.78789e+06		G4	19.4996	MDCK-SD	0.160927
A2	20.0007	hCMEC/D3	6.64243e+06		A2	20.0007	hCMEC/D3	6.77667e+06		G4	19.7497	MDCK-SD	0.159782
A2	20.2508	hCMEC/D3	6.64217e+06		A2	20.2508	hCMEC/D3	6.76508e+06		G4	19.9998	MDCK-SD	0.158037
A2	20.501	hCMEC/D3	6.64225e+06		A2	20.501	hCMEC/D3	6.7516e+06		G4	20.2499	MDCK-SD	0.158471
A2	20.7511	hCMEC/D3	6644353		A2	20.7511	hCMEC/D3	6.75802e+06		G4	20.5001	MDCK-SD	0.159821
A2	21.0012	hCMEC/D3	6.64479e+06		A2	21.0012	hCMEC/D3	6.74172e+06		G4	20.7502	MDCK-SD	0.160644
A2	21.2513	hCMEC/D3	6.64657e+06		A2	21.2513	hCMEC/D3	6.76098e+06		G4	21.0004	MDCK-SD	0.161866
A2	21.5015	hCMEC/D3	6.64755e+06		A2	21.5015	hCMEC/D3	6.7617e+06		G4	21.2506	MDCK-SD	0.162772
A2	21.7516	hCMEC/D3	6.64654e+06		A2	21.7516	hCMEC/D3	6.73392e+06		G4	21.5009	MDCK-SD	0.163052
A2	22.0017	hCMEC/D3	6.64626e+06		A2	22.0017	hCMEC/D3	6.72718e+06		G4	21.7511	MDCK-SD	0.162776
A2	22.2519	hCMEC/D3	6.64559e+06		A2	22.2519	hCMEC/D3	6.72023e+06		G4	22.0014	MDCK-SD	0.163566
A2	22.502	hCMEC/D3	6.64359e+06		A2	22.502	hCMEC/D3	6.68101e+06		G4	22.2516	MDCK-SD	0.164387
A2	22.7522	hCMEC/D3	6.64346e+06		A2	22.7522	hCMEC/D3	6.68325e+06		G4	22.5019	MDCK-SD	0.165324
A2	23.0023	hCMEC/D3	6.6414e+06		A2	23.0023	hCMEC/D3	6.6772e+06		G4	22.7521	MDCK-SD	0.166203
A2	23.2525	hCMEC/D3	6.64067e+06		A2	23.2525	hCMEC/D3	6.67922e+06		G4	23.0023	MDCK-SD	0.166997
A2	23.5027	hCMEC/D3	6.63946e+06		A2	23.5027	hCMEC/D3	6.65033e+06		G4	23.2525	MDCK-SD	0.166528
A2	23.7528	hCMEC/D3	6.63821e+06		A2	23.7528	hCMEC/D3	6.61424e+06		G4	23.5027	MDCK-SD	0.166983
A2	24.003	hCMEC/D3	6.6392e+06		A2	24.003	hCMEC/D3	6.62056e+06		G4	23.7528	MDCK-SD	0.167567
A2	24.2531	hCMEC/D3	6.63865e+06		A2	24.2531	hCMEC/D3	6.59923e+06		G4	24.003	MDCK-SD	0.17037
A2	24.5033	hCMEC/D3	6.63856e+06		A2	24.5033	hCMEC/D3	6.58884e+06		G4	24.2531	MDCK-SD	0.17136
A2	24.7535	hCMEC/D3	6.64097e+06		A2	24.7535	hCMEC/D3	6.59694e+06		G4	24.5032	MDCK-SD	0.172914
A2	25.0036	hCMEC/D3	6.64093e+06		A2	25.0036	hCMEC/D3	6.57911e+06		G4	24.7534	MDCK-SD	0.173437
A2	25.2538	hCMEC/D3	6.64131e+06		A2	25.2538	hCMEC/D3	6.54984e+06		G4	25.0035	MDCK-SD	0.173636
A2	25.5039	hCMEC/D3	6.64131e+06		A2	25.5039	hCMEC/D3	6.52435e+06		G4	25.2536	MDCK-SD	0.175002
A2	25.754	hCMEC/D3	6.64609e+06		A2	25.754	hCMEC/D3	6.55713e+06		G4	25.5037	MDCK-SD	0.176438
A2	26.0042	hCMEC/D3	6.6525e+06		A2	26.0042	hCMEC/D3	6.58033e+06		G4	25.7538	MDCK-SD	0.17767
A2	26.256	hCMEC/D3	6.67565e+06		A2	26.256	hCMEC/D3	6.59222e+06		G4	26.0039	MDCK-SD	0.178364
A2	26.5077	hCMEC/D3	6.69931e+06		A2	26.5077	hCMEC/D3	6.68063e+06		G4	26.2541	MDCK-SD	0.179039
A2	26.7594	hCMEC/D3	6.7173e+06		A2	26.7594	hCMEC/D3	6.74996e+06		G4	26.5042	MDCK-SD	0.181346
A2	27.011	hCMEC/D3	6.72819e+06		A2	27.011	hCMEC/D3	6.7847e+06		G4	26.7544	MDCK-SD	0.183802
A2	27.2627	hCMEC/D3	6735747		A2	27.2627	hCMEC/D3	6.80314e+06		G4	27.0045	MDCK-SD	0.185956
A2	27.5145	hCMEC/D3	6.73989e+06		A2	27.5145	hCMEC/D3	6.81934e+06		G4	27.2547	MDCK-SD	0.187482
A2	27.7662	hCMEC/D3	6.74237e+06		A2	27.7662	hCMEC/D3	6.8351e+06		G4	27.5049	MDCK-SD	0.189156
A2	28.0178	hCMEC/D3	6.7405e+06		A2	28.0178	hCMEC/D3	6.82195e+06		G4	27.755	MDCK-SD	0.190542
A2	28.2695	hCMEC/D3	6.73685e+06		A2	28.2695	hCMEC/D3	6.81597e+06		G4	28.0052	MDCK-SD	0.192718
A2	28.5196	hCMEC/D3	6.7148e+06		A2	28.5196	hCMEC/D3	6.80538e+06		G4	28.2553	MDCK-SD	0.194168
A2	28.7697	hCMEC/D3	6.69278e+06		A2	28.7697	hCMEC/D3	6.75205e+06		G4	28.5054	MDCK-SD	0.194654
A2	29.0198	hCMEC/D3	6.67626e+06		A2	29.0198	hCMEC/D3	6.70103e+06		G4	28.7556	MDCK-SD	0.194184
A2	29.2699	hCMEC/D3	6.66653e+06		A2	29.2699	hCMEC/D3	6.69205e+06		G4	29.0057	MDCK-SD	0.19478
A2	29.52	hCMEC/D3	6.66167e+06		A2	29.52	hCMEC/D3	6.69723e+06		G4	29.2558	MDCK-SD	0.196237
A2	29.7702	hCMEC/D3	6.66036e+06		A2	29.7702	hCMEC/D3	6.7189e+06		G4	29.506	MDCK-SD	0.197131
A2	30.0203	hCMEC/D3	6.66178e+06		A2	30.0203	hCMEC/D3	6.74538e+06		G4	29.7561	MDCK-SD	0.197955
A2	30.2704	hCMEC/D3	6.66396e+06		A2	30.2704	hCMEC/D3	6.7763e+06		G4	30.0062	MDCK-SD	0.200462
A2	30.5206	hCMEC/D3	6.6662e+06		A2	30.5206	hCMEC/D3	6.79944e+06		G4	30.2563	MDCK-SD	0.202983
A2	30.7707	hCMEC/D3	6.66857e+06		A2	30.7707	hCMEC/D3	6.81489e+06		G4	30.5065	MDCK-SD	0.205937
A2	31.0209	hCMEC/D3	6.67184e+06		A2	31.0209	hCMEC/D3	6.81359e+06		G4	30.7566	MDCK-SD	0.20799
A2	31.271	hCMEC/D3	6.67351e+06		A2	31.271	hCMEC/D3	6.80891e+06		G4	31.0067	MDCK-SD	0.209469
A2	31.5212	hCMEC/D3	6.67512e+06		A2	31.5212	hCMEC/D3	6.79814e+06		G4	31.2569	MDCK-SD	0.211064
A2	31.7714	hCMEC/D3	6.67608e+06		A2	31.7714	hCMEC/D3	6.79888e+06		G4	31.507	MDCK-SD	0.210896
A2	32.0215	hCMEC/D3	6.67662e+06		A2	32.0215	hCMEC/D3	6.78799e+06		G4	31.7571	MDCK-SD	0.212665
A2	32.2717	hCMEC/D3	6.67618e+06		A2	32.2717	hCMEC/D3	6.77984e+06		G4	32.0073	MDCK-SD	0.213723
A2	32.5219	hCMEC/D3	6.6751e+06		A2	32.5219	hCMEC/D3	6.75538e+06		G4	32.2574	MDCK-SD	0.214554
A2	32.772	hCMEC/D3	6.67518e+06		A2	32.772	hCMEC/D3	6.75449e+06		G4	32.5076	MDCK-SD	0.214527
A2	33.0222	hCMEC/D3	6.67593e+06		A2	33.0222	hCMEC/D3	6.77794e+06		G4	32.7578	MDCK-SD	0.214566
A2	33.2723	hCMEC/D3	6.67633e+06		A2	33.2723	hCMEC/D3	6.7881e+06		G4	33.008	MDCK-SD	0.215326
A2	33.5225	hCMEC/D3	6.67866e+06		A2	33.5225	hCMEC/D3	6.82393e+06		G4	33.2582	MDCK-SD	0.218361
A2	33.7726	hCMEC/D3	6.67959e+06		A2	33.7726	hCMEC/D3	6.8487e+06		G4	33.5084	MDCK-SD	0.220851
A2	34.0228	hCMEC/D3	6.68051e+06		A2	34.0228	hCMEC/D3	6.84698e+06		G4	33.7586	MDCK-SD	0.223961
A2	34.2729	hCMEC/D3	6682108		A2	34.2729	hCMEC/D3	6.84452e+06		G4	34.0088	MDCK-SD	0.226528
A2	34.523	hCMEC/D3	6.68337e+06		A2	34.523	hCMEC/D3	6.84118e+06		G4	34.259	MDCK-SD	0.228933
A2	34.7731	hCMEC/D3	6.6844e+06		A2	34.7731	hCMEC/D3	6.85412e+06		G4	34.5092	MDCK-SD	0.231499
A2	35.0232	hCMEC/D3	6.68453e+06		A2	35.0232	hCMEC/D3	6.83807e+06		G4	34.7594	MDCK-SD	0.233753
A2	35.2733	hCMEC/D3	6684941		A2	35.2733	hCMEC/D3	6.82352e+06		G4	35.0096	MDCK-SD	0.236176
A2	35.5234	hCMEC/D3	6.6839e+06		A2	35.5234	hCMEC/D3	6.81778e+06		G4	35.2597	MDCK-SD	0.238364
A2	35.7735	hCMEC/D3	6.68305e+06		A2	35.7735	hCMEC/D3	6.80063e+06		G4	35.5099	MDCK-SD	0.239591
A2	36.0236	hCMEC/D3	6.68288e+06		A2	36.0236	hCMEC/D3	6.79927e+06		G4	35.76	MDCK-SD	0.240223
A2	36.2737	hCMEC/D3	6.68399e+06		A2	36.2737	hCMEC/D3	6.82492e+06		G4	36.0101	MDCK-SD	0.241554
A2	36.5238	hCMEC/D3	6.68405e+06		A2	36.5238	hCMEC/D3	6.84364e+06		G4	36.2603	MDCK-SD	0.243187
A2	36.774	hCMEC/D3	6.68431e+06		A2	36.774	hCMEC/D3	6.87096e+06		G4	36.5104	MDCK-SD	0.245562
A2	37.0241	hCMEC/D3	6.68502e+06		A2	37.0241	hCMEC/D3	6.8873e+06		G4	36.7606	MDCK-SD	0.245568
A2	37.2742	hCMEC/D3	6.68623e+06		A2	37.2742	hCMEC/D3	6.908e+06		G4	37.0107	MDCK-SD	0.247478
A2	37.5244	hCMEC/D3	6.68625e+06		A2	37.5244	hCMEC/D3	6.90639e+06		G4	37.2608	MDCK-SD	0.249072
A2	37.7745	hCMEC/D3	6.68642e+06		A2	37.7745	hCMEC/D3	6.89886e+06		G4	37.5109	MDCK-SD	0.250112
A2	38.0247	hCMEC/D3	6.68612e+06		A2	38.0247	hCMEC/D3	6.89254e+06		G4	37.761	MDCK-SD	0.251529
A2	38.2748	hCMEC/D3	6.6862e+06		A2	38.2748	hCMEC/D3	6.87963e+06		G4	38.0112	MDCK-SD	0.253535
A2	38.5249	hCMEC/D3	6.68539e+06		A2	38.5249	hCMEC/D3	6.85833e+06		G4	38.2614	MDCK-SD	0.254867
A2	38.7751	hCMEC/D3	6.68532e+06		A2	38.7751	hCMEC/D3	6.87485e+06		G4	38.5115	MDCK-SD	0.256126
A2	39.0252	hCMEC/D3	6.68535e+06		A2	39.0252	hCMEC/D3	6.87694e+06		G4	38.7617	MDCK-SD	0.257111
A2	39.2753	hCMEC/D3	6.6848e+06		A2	39.2753	hCMEC/D3	6.86961e+06		G4	39.0118	MDCK-SD	0.258741
A2	39.5254	hCMEC/D3	6.6843e+06		A2	39.5254	hCMEC/D3	6.86606e+06		G4	39.262	MDCK-SD	0.259177
A2	39.7756	hCMEC/D3	6684496		A2	39.7756	hCMEC/D3	6.87056e+06		G4	39.5121	MDCK-SD	0.260428
A2	40.0257	hCMEC/D3	6.68445e+06		A2	40.0257	hCMEC/D3	6.87481e+06		G4	39.7623	MDCK-SD	0.261373
A2	40.2759	hCMEC/D3	6.68508e+06		A2	40.2759	hCMEC/D3	6.87138e+06		G4	40.0125	MDCK-SD	0.260971
A2	40.526	hCMEC/D3	6.68412e+06		A2	40.526	hCMEC/D3	6.86671e+06		G4	40.2627	MDCK-SD	0.259141
A2	40.7762	hCMEC/D3	6.68325e+06		A2	40.7762	hCMEC/D3	6.87141e+06		G4	40.5128	MDCK-SD	0.259571
A2	41.0263	hCMEC/D3	6.6827e+06		A2	41.0263	hCMEC/D3	6.84631e+06		G4	40.763	MDCK-SD	0.260227
A2	41.2765	hCMEC/D3	6.68155e+06		A2	41.2765	hCMEC/D3	6.82001e+06		G4	41.0132	MDCK-SD	0.260379
A2	41.5266	hCMEC/D3	6.68198e+06		A2	41.5266	hCMEC/D3	6.81019e+06		G4	41.2634	MDCK-SD	0.26133
A2	41.7768	hCMEC/D3	6.68146e+06		A2	41.7768	hCMEC/D3	6.79825e+06		G4	41.5136	MDCK-SD	0.261763
A2	42.0269	hCMEC/D3	6.68006e+06		A2	42.0269	hCMEC/D3	6.77819e+06		G4	41.7638	MDCK-SD	0.261383
A2	42.2771	hCMEC/D3	6.67935e+06		A2	42.2771	hCMEC/D3	6.78039e+06		G4	42.0139	MDCK-SD	0.261683
A2	42.5272	hCMEC/D3	6.6778e+06		A2	42.5272	hCMEC/D3	6.77712e+06		G4	42.264	MDCK-SD	0.262227
A2	42.7773	hCMEC/D3	6.67698e+06		A2	42.7773	hCMEC/D3	6.77151e+06		G4	42.5142	MDCK-SD	0.26375
A2	43.0275	hCMEC/D3	6.67616e+06		A2	43.0275	hCMEC/D3	6.76419e+06		G4	42.7644	MDCK-SD	0.263637
A2	43.2776	hCMEC/D3	6.67576e+06		A2	43.2776	hCMEC/D3	6.74838e+06		G4	43.0145	MDCK-SD	0.262969
A2	43.5277	hCMEC/D3	6.67588e+06		A2	43.5277	hCMEC/D3	6.75316e+06		G4	43.2646	MDCK-SD	0.263095
A2	43.7779	hCMEC/D3	6.67447e+06		A2	43.7779	hCMEC/D3	6.73742e+06		G4	43.5147	MDCK-SD	0.263362
A2	44.0281	hCMEC/D3	6.67377e+06		A2	44.0281	hCMEC/D3	6.7336e+06		G4	43.7648	MDCK-SD	0.264344
A2	44.2783	hCMEC/D3	6.67501e+06		A2	44.2783	hCMEC/D3	6.74999e+06		G4	44.015	MDCK-SD	0.265129
A2	44.5284	hCMEC/D3	6.67744e+06		A2	44.5284	hCMEC/D3	6.74616e+06		G4	44.2651	MDCK-SD	0.265626
A2	44.7786	hCMEC/D3	6.67831e+06		A2	44.7786	hCMEC/D3	6.7435e+06		G4	44.5153	MDCK-SD	0.26605
A2	45.0288	hCMEC/D3	6.67852e+06		A2	45.0288	hCMEC/D3	6.74762e+06		G4	44.7655	MDCK-SD	0.266025
A2	45.279	hCMEC/D3	6.67822e+06		A2	45.279	hCMEC/D3	6.74149e+06		G4	45.0156	MDCK-SD	0.266686
A2	45.5292	hCMEC/D3	6.67658e+06		A2	45.5292	hCMEC/D3	6.75111e+06		G4	45.2658	MDCK-SD	0.266559
A2	45.7794	hCMEC/D3	6.67492e+06		A2	45.7794	hCMEC/D3	6.7483e+06		G4	45.516	MDCK-SD	0.26633
A2	46.0295	hCMEC/D3	6.67342e+06		A2	46.0295	hCMEC/D3	6.74404e+06		G4	45.7662	MDCK-SD	0.26648
A2	46.2797	hCMEC/D3	6.67328e+06		A2	46.2797	hCMEC/D3	6.74136e+06		G4	46.0164	MDCK-SD	0.264552
A2	46.5298	hCMEC/D3	6.67233e+06		A2	46.5298	hCMEC/D3	6.72502e+06		G4	46.2666	MDCK-SD	0.263629
A2	46.78	hCMEC/D3	6.66953e+06		A2	46.78	hCMEC/D3	6.72339e+06		G4	46.5168	MDCK-SD	0.263227
A2	47.0302	hCMEC/D3	6.66782e+06		A2	47.0302	hCMEC/D3	6.73645e+06		G4	46.7669	MDCK-SD	0.262544
A2	47.2803	hCMEC/D3	6.66618e+06		A2	47.2803	hCMEC/D3	6.72805e+06		G4	47.0171	MDCK-SD	0.262612
A2	47.5304	hCMEC/D3	6.665e+06		A2	47.5304	hCMEC/D3	6.71295e+06		G4	47.2673	MDCK-SD	0.261547
A2	47.7806	hCMEC/D3	6.66394e+06		A2	47.7806	hCMEC/D3	6.69745e+06		G4	47.5174	MDCK-SD	0.261428
A2	48.0307	hCMEC/D3	6.67356e+06		A2	48.0307	hCMEC/D3	6.72532e+06		G4	47.7676	MDCK-SD	0.260259
A2	48.2872	hCMEC/D3	6.68357e+06		A2	48.2872	hCMEC/D3	6.75589e+06		G4	48.0177	MDCK-SD	0.258583
A2	48.5436	hCMEC/D3	6.68885e+06		A2	48.5436	hCMEC/D3	6.76707e+06		G4	48.2679	MDCK-SD	0.257685
A2	48.8	hCMEC/D3	6.69132e+06		A2	48.8	hCMEC/D3	6.77871e+06		G4	48.518	MDCK-SD	0.256432
A2	49.0565	hCMEC/D3	6.69232e+06		A2	49.0565	hCMEC/D3	6.77061e+06		G4	48.7682	MDCK-SD	0.255615
A2	49.3129	hCMEC/D3	6.69255e+06		A2	49.3129	hCMEC/D3	6.75808e+06		G4	49.0184	MDCK-SD	0.25522
A2	49.5693	hCMEC/D3	6.69379e+06		A2	49.5693	hCMEC/D3	6.76574e+06		G4	49.2685	MDCK-SD	0.253108
A2	49.8258	hCMEC/D3	6.69528e+06		A2	49.8258	hCMEC/D3	6.78431e+06		G4	49.5187	MDCK-SD	0.251506
B2	5.24213	hCMEC/D3	6.87933e+06		B2	5.24213	hCMEC/D3	1.12552e+07		G4	49.7689	MDCK-SD	0.249015
B2	5.49228	hCMEC/D3	6.8913e+06		B2	5.49228	hCMEC/D3	1.14844e+07		A1	5.24213	hCMEC/D3	0.271627
B2	5.74244	hCMEC/D3	6.90257e+06		B2	5.74244	hCMEC/D3	1.17024e+07		A1	5.49228	hCMEC/D3	0.27222
B2	5.99259	hCMEC/D3	6.91084e+06		B2	5.99259	hCMEC/D3	1.18665e+07		A1	5.74244	hCMEC/D3	0.270102
B2	6.24275	hCMEC/D3	6.91737e+06		B2	6.24275	hCMEC/D3	1.1977e+07		A1	5.99259	hCMEC/D3	0.270484
B2	6.49287	hCMEC/D3	6.91926e+06		B2	6.49287	hCMEC/D3	1.19902e+07		A1	6.24275	hCMEC/D3	0.267555
B2	6.74302	hCMEC/D3	6.92112e+06		B2	6.74302	hCMEC/D3	1.20274e+07		A1	6.49287	hCMEC/D3	0.266414
B2	6.99321	hCMEC/D3	6.9191e+06		B2	6.99321	hCMEC/D3	1.19948e+07		A1	6.74302	hCMEC/D3	0.26465
B2	7.24336	hCMEC/D3	6.91742e+06		B2	7.24336	hCMEC/D3	1.19462e+07		A1	6.99321	hCMEC/D3	0.262612
B2	7.49349	hCMEC/D3	6.91379e+06		B2	7.49349	hCMEC/D3	1.1875e+07		A1	7.24336	hCMEC/D3	0.262358
B2	7.74361	hCMEC/D3	6.91203e+06		B2	7.74361	hCMEC/D3	1.18289e+07		A1	7.49349	hCMEC/D3	0.262318
B2	7.99373	hCMEC/D3	6.9063e+06		B2	7.99373	hCMEC/D3	1.17148e+07		A1	7.74361	hCMEC/D3	0.261305
B2	8.24383	hCMEC/D3	6.89788e+06		B2	8.24383	hCMEC/D3	1.15678e+07		A1	7.99373	hCMEC/D3	0.263575
B2	8.49395	hCMEC/D3	6889533		B2	8.49395	hCMEC/D3	1.14066e+07		A1	8.24383	hCMEC/D3	0.26239
B2	8.7441	hCMEC/D3	6.88275e+06		B2	8.7441	hCMEC/D3	1.13009e+07		A1	8.49395	hCMEC/D3	0.265891
B2	8.99423	hCMEC/D3	6.87402e+06		B2	8.99423	hCMEC/D3	1.11597e+07		A1	8.7441	hCMEC/D3	0.267149
B2	9.24435	hCMEC/D3	6.86627e+06		B2	9.24435	hCMEC/D3	1.10091e+07		A1	8.99423	hCMEC/D3	0.269566
B2	9.49451	hCMEC/D3	6.85985e+06		B2	9.49451	hCMEC/D3	1.09033e+07		A1	9.24435	hCMEC/D3	0.270178
B2	9.74466	hCMEC/D3	6.85565e+06		B2	9.74466	hCMEC/D3	1.08326e+07		A1	9.49451	hCMEC/D3	0.272236
B2	9.99481	hCMEC/D3	6.85036e+06		B2	9.99481	hCMEC/D3	1.07287e+07		A1	9.74466	hCMEC/D3	0.273444
B2	10.245	hCMEC/D3	6.84444e+06		B2	10.245	hCMEC/D3	1.05941e+07		A1	9.99481	hCMEC/D3	0.276021
B2	10.4952	hCMEC/D3	6.83557e+06		B2	10.4952	hCMEC/D3	1.04322e+07		A1	10.245	hCMEC/D3	0.279913
B2	10.7454	hCMEC/D3	6.82737e+06		B2	10.7454	hCMEC/D3	1.0318e+07		A1	10.4952	hCMEC/D3	0.284567
B2	10.9955	hCMEC/D3	6.81874e+06		B2	10.9955	hCMEC/D3	1.0169e+07		A1	10.7454	hCMEC/D3	0.284183
B2	11.2457	hCMEC/D3	6.81343e+06		B2	11.2457	hCMEC/D3	1.00146e+07		A1	10.9955	hCMEC/D3	0.287331
B2	11.4958	hCMEC/D3	6.80796e+06		B2	11.4958	hCMEC/D3	9.92216e+06		A1	11.2457	hCMEC/D3	0.2888
B2	11.746	hCMEC/D3	6.79887e+06		B2	11.746	hCMEC/D3	9.71919e+06		A1	11.4958	hCMEC/D3	0.292534
B2	11.9961	hCMEC/D3	6.78958e+06		B2	11.9961	hCMEC/D3	9.532e+06		A1	11.746	hCMEC/D3	0.297015
B2	12.2463	hCMEC/D3	6.77959e+06		B2	12.2463	hCMEC/D3	9.37648e+06		A1	11.9961	hCMEC/D3	0.299486
B2	12.4964	hCMEC/D3	6.77054e+06		B2	12.4964	hCMEC/D3	9.23292e+06		A1	12.2463	hCMEC/D3	0.300034
B2	12.7465	hCMEC/D3	6.76758e+06		B2	12.7465	hCMEC/D3	9.13484e+06		A1	12.4964	hCMEC/D3	0.299283
B2	12.9966	hCMEC/D3	6.7629e+06		B2	12.9966	hCMEC/D3	9.03682e+06		A1	12.7465	hCMEC/D3	0.298263
B2	13.2467	hCMEC/D3	6.75838e+06		B2	13.2467	hCMEC/D3	8.95659e+06		A1	12.9966	hCMEC/D3	0.301312
B2	13.4969	hCMEC/D3	6.75091e+06		B2	13.4969	hCMEC/D3	8.86807e+06		A1	13.2467	hCMEC/D3	0.301092
B2	13.747	hCMEC/D3	6.74547e+06		B2	13.747	hCMEC/D3	8.74507e+06		A1	13.4969	hCMEC/D3	0.302718
B2	13.9972	hCMEC/D3	6.74236e+06		B2	13.9972	hCMEC/D3	8.71252e+06		A1	13.747	hCMEC/D3	0.301474
B2	14.2473	hCMEC/D3	6.73714e+06		B2	14.2473	hCMEC/D3	8.65113e+06		A1	13.9972	hCMEC/D3	0.30104
B2	14.4975	hCMEC/D3	6.7311e+06		B2	14.4975	hCMEC/D3	8.54294e+06		A1	14.2473	hCMEC/D3	0.303811
B2	14.7476	hCMEC/D3	6.72599e+06		B2	14.7476	hCMEC/D3	8.46782e+06		A1	14.4975	hCMEC/D3	0.306957
B2	14.9978	hCMEC/D3	6.7208e+06		B2	14.9978	hCMEC/D3	8.39407e+06		A1	14.7476	hCMEC/D3	0.309055
B2	15.248	hCMEC/D3	6.71664e+06		B2	15.248	hCMEC/D3	8.3403e+06		A1	14.9978	hCMEC/D3	0.312091
B2	15.4981	hCMEC/D3	6.71125e+06		B2	15.4981	hCMEC/D3	8.25896e+06		A1	15.248	hCMEC/D3	0.312876
B2	15.7483	hCMEC/D3	6.70722e+06		B2	15.7483	hCMEC/D3	8.17692e+06		A1	15.4981	hCMEC/D3	0.313215
B2	15.9984	hCMEC/D3	6.70239e+06		B2	15.9984	hCMEC/D3	8.11959e+06		A1	15.7483	hCMEC/D3	0.313704
B2	16.2485	hCMEC/D3	6.69586e+06		B2	16.2485	hCMEC/D3	8.03841e+06		A1	15.9984	hCMEC/D3	0.317652
B2	16.4987	hCMEC/D3	6.69322e+06		B2	16.4987	hCMEC/D3	7.98128e+06		A1	16.2485	hCMEC/D3	0.316267
B2	16.7488	hCMEC/D3	6.68945e+06		B2	16.7488	hCMEC/D3	7.91878e+06		A1	16.4987	hCMEC/D3	0.314322
B2	16.999	hCMEC/D3	6.68736e+06		B2	16.999	hCMEC/D3	7.86672e+06		A1	16.7488	hCMEC/D3	0.313933
B2	17.2491	hCMEC/D3	6.68512e+06		B2	17.2491	hCMEC/D3	7.82736e+06		A1	16.999	hCMEC/D3	0.315726
B2	17.4992	hCMEC/D3	6.68236e+06		B2	17.4992	hCMEC/D3	7.77353e+06		A1	17.2491	hCMEC/D3	0.315522
B2	17.7493	hCMEC/D3	6.67839e+06		B2	17.7493	hCMEC/D3	7.69649e+06		A1	17.4992	hCMEC/D3	0.315644
B2	17.9994	hCMEC/D3	6.67563e+06		B2	17.9994	hCMEC/D3	7.66588e+06		A1	17.7493	hCMEC/D3	0.316615
B2	18.2496	hCMEC/D3	6.67385e+06		B2	18.2496	hCMEC/D3	7.61022e+06		A1	17.9994	hCMEC/D3	0.316908
B2	18.4998	hCMEC/D3	6.67297e+06		B2	18.4998	hCMEC/D3	7.57665e+06		A1	18.2496	hCMEC/D3	0.315156
B2	18.7499	hCMEC/D3	6.67091e+06		B2	18.7499	hCMEC/D3	7.53013e+06		A1	18.4998	hCMEC/D3	0.315831
B2	19.0001	hCMEC/D3	6.67179e+06		B2	19.0001	hCMEC/D3	7.53884e+06		A1	18.7499	hCMEC/D3	0.315759
B2	19.2502	hCMEC/D3	6.66986e+06		B2	19.2502	hCMEC/D3	7.49186e+06		A1	19.0001	hCMEC/D3	0.315523
B2	19.5004	hCMEC/D3	6.6673e+06		B2	19.5004	hCMEC/D3	7.46367e+06		A1	19.2502	hCMEC/D3	0.313233
B2	19.7506	hCMEC/D3	6.66402e+06		B2	19.7506	hCMEC/D3	7.40158e+06		A1	19.5004	hCMEC/D3	0.314331
B2	20.0007	hCMEC/D3	6.66505e+06		B2	20.0007	hCMEC/D3	7.40038e+06		A1	19.7506	hCMEC/D3	0.315479
B2	20.2508	hCMEC/D3	6.66378e+06		B2	20.2508	hCMEC/D3	7.36045e+06		A1	20.0007	hCMEC/D3	0.317137
B2	20.501	hCMEC/D3	6.66275e+06		B2	20.501	hCMEC/D3	7.34319e+06		A1	20.2508	hCMEC/D3	0.317671
B2	20.7511	hCMEC/D3	6.66251e+06		B2	20.7511	hCMEC/D3	7.31193e+06		A1	20.501	hCMEC/D3	0.318488
B2	21.0012	hCMEC/D3	6.66242e+06		B2	21.0012	hCMEC/D3	7.28477e+06		A1	20.7511	hCMEC/D3	0.319878
B2	21.2513	hCMEC/D3	6.66147e+06		B2	21.2513	hCMEC/D3	7.24373e+06		A1	21.0012	hCMEC/D3	0.320442
B2	21.5015	hCMEC/D3	6.66072e+06		B2	21.5015	hCMEC/D3	7.23187e+06		A1	21.2513	hCMEC/D3	0.322608
B2	21.7516	hCMEC/D3	6.65893e+06		B2	21.7516	hCMEC/D3	7.17217e+06		A1	21.5015	hCMEC/D3	0.32249
B2	22.0017	hCMEC/D3	6.65846e+06		B2	22.0017	hCMEC/D3	7.15175e+06		A1	21.7516	hCMEC/D3	0.321859
B2	22.2519	hCMEC/D3	6.65758e+06		B2	22.2519	hCMEC/D3	7.12902e+06		A1	22.0017	hCMEC/D3	0.320451
B2	22.502	hCMEC/D3	6.65576e+06		B2	22.502	hCMEC/D3	7.08395e+06		A1	22.2519	hCMEC/D3	0.319228
B2	22.7522	hCMEC/D3	6.653e+06		B2	22.7522	hCMEC/D3	7.03203e+06		A1	22.502	hCMEC/D3	0.318162
B2	23.0023	hCMEC/D3	6.6507e+06		B2	23.0023	hCMEC/D3	7.00485e+06		A1	22.7522	hCMEC/D3	0.319645
B2	23.2525	hCMEC/D3	6.64731e+06		B2	23.2525	hCMEC/D3	6.95345e+06		A1	23.0023	hCMEC/D3	0.319933
B2	23.5027	hCMEC/D3	6.64527e+06		B2	23.5027	hCMEC/D3	6.93367e+06		A1	23.2525	hCMEC/D3	0.319733
B2	23.7528	hCMEC/D3	6.64552e+06		B2	23.7528	hCMEC/D3	6.93551e+06		A1	23.5027	hCMEC/D3	0.317956
B2	24.003	hCMEC/D3	6.64567e+06		B2	24.003	hCMEC/D3	6.94134e+06		A1	23.7528	hCMEC/D3	0.318989
B2	24.2531	hCMEC/D3	6.64604e+06		B2	24.2531	hCMEC/D3	6.94084e+06		A1	24.003	hCMEC/D3	0.320248
B2	24.5033	hCMEC/D3	6.64487e+06		B2	24.5033	hCMEC/D3	6.90674e+06		A1	24.2531	hCMEC/D3	0.319787
B2	24.7535	hCMEC/D3	6.64492e+06		B2	24.7535	hCMEC/D3	6.90015e+06		A1	24.5033	hCMEC/D3	0.320519
B2	25.0036	hCMEC/D3	6.64422e+06		B2	25.0036	hCMEC/D3	6.89099e+06		A1	24.7535	hCMEC/D3	0.320441
B2	25.2538	hCMEC/D3	6.64261e+06		B2	25.2538	hCMEC/D3	6.86582e+06		A1	25.0036	hCMEC/D3	0.318341
B2	25.5039	hCMEC/D3	6.64209e+06		B2	25.5039	hCMEC/D3	6.8594e+06		A1	25.2538	hCMEC/D3	0.316586
B2	25.754	hCMEC/D3	6.64479e+06		B2	25.754	hCMEC/D3	6.8572e+06		A1	25.5039	hCMEC/D3	0.317932
B2	26.0042	hCMEC/D3	6.64817e+06		B2	26.0042	hCMEC/D3	6.83809e+06		A1	25.754	hCMEC/D3	0.316157
B2	26.256	hCMEC/D3	6.66526e+06		B2	26.256	hCMEC/D3	6.80377e+06		A1	26.0042	hCMEC/D3	0.314883
B2	26.5077	hCMEC/D3	6.6859e+06		B2	26.5077	hCMEC/D3	6.86101e+06		A1	26.256	hCMEC/D3	0.316631
B2	26.7594	hCMEC/D3	6.70243e+06		B2	26.7594	hCMEC/D3	6.90662e+06		A1	26.5077	hCMEC/D3	0.311078
B2	27.011	hCMEC/D3	6.71315e+06		B2	27.011	hCMEC/D3	6.9287e+06		A1	26.7594	hCMEC/D3	0.30201
B2	27.2627	hCMEC/D3	6.72127e+06		B2	27.2627	hCMEC/D3	6.93944e+06		A1	27.011	hCMEC/D3	0.296448
B2	27.5145	hCMEC/D3	6.72657e+06		B2	27.5145	hCMEC/D3	6.937e+06		A1	27.2627	hCMEC/D3	0.293844
B2	27.7662	hCMEC/D3	6.73044e+06		B2	27.7662	hCMEC/D3	6.94565e+06		A1	27.5145	hCMEC/D3	0.29271
B2	28.0178	hCMEC/D3	6.73005e+06		B2	28.0178	hCMEC/D3	6.91995e+06		A1	27.7662	hCMEC/D3	0.291283
B2	28.2695	hCMEC/D3	6.72697e+06		B2	28.2695	hCMEC/D3	6.90578e+06		A1	28.0178	hCMEC/D3	0.294045
B2	28.5196	hCMEC/D3	6.71066e+06		B2	28.5196	hCMEC/D3	6.92207e+06		A1	28.2695	hCMEC/D3	0.296552
B2	28.7697	hCMEC/D3	6.68991e+06		B2	28.7697	hCMEC/D3	6.84182e+06		A1	28.5196	hCMEC/D3	0.294325
B2	29.0198	hCMEC/D3	6.67399e+06		B2	29.0198	hCMEC/D3	6.78214e+06		A1	28.7697	hCMEC/D3	0.301651
B2	29.2699	hCMEC/D3	6.66497e+06		B2	29.2699	hCMEC/D3	6.75606e+06		A1	29.0198	hCMEC/D3	0.310288
B2	29.52	hCMEC/D3	6.65951e+06		B2	29.52	hCMEC/D3	6.75135e+06		A1	29.2699	hCMEC/D3	0.315394
B2	29.7702	hCMEC/D3	6.65716e+06		B2	29.7702	hCMEC/D3	6.76015e+06		A1	29.52	hCMEC/D3	0.318343
B2	30.0203	hCMEC/D3	6.65652e+06		B2	30.0203	hCMEC/D3	6.75685e+06		A1	29.7702	hCMEC/D3	0.319514
B2	30.2704	hCMEC/D3	6.65792e+06		B2	30.2704	hCMEC/D3	6.7976e+06		A1	30.0203	hCMEC/D3	0.320435
B2	30.5206	hCMEC/D3	6.6602e+06		B2	30.5206	hCMEC/D3	6.8306e+06		A1	30.2704	hCMEC/D3	0.319094
B2	30.7707	hCMEC/D3	6.66311e+06		B2	30.7707	hCMEC/D3	6.86843e+06		A1	30.5206	hCMEC/D3	0.316709
B2	31.0209	hCMEC/D3	6.66745e+06		B2	31.0209	hCMEC/D3	6.91197e+06		A1	30.7707	hCMEC/D3	0.314922
B2	31.271	hCMEC/D3	6.67041e+06		B2	31.271	hCMEC/D3	6.96269e+06		A1	31.0209	hCMEC/D3	0.313226
B2	31.5212	hCMEC/D3	6.67156e+06		B2	31.5212	hCMEC/D3	6.97505e+06		A1	31.271	hCMEC/D3	0.312172
B2	31.7714	hCMEC/D3	6.6734e+06		B2	31.7714	hCMEC/D3	6.9927e+06		A1	31.5212	hCMEC/D3	0.312224
B2	32.0215	hCMEC/D3	6.67432e+06		B2	32.0215	hCMEC/D3	7.00362e+06		A1	31.7714	hCMEC/D3	0.311994
B2	32.2717	hCMEC/D3	6.67509e+06		B2	32.2717	hCMEC/D3	7.02507e+06		A1	32.0215	hCMEC/D3	0.312447
B2	32.5219	hCMEC/D3	6.67484e+06		B2	32.5219	hCMEC/D3	7.01584e+06		A1	32.2717	hCMEC/D3	0.311481
B2	32.772	hCMEC/D3	6.67532e+06		B2	32.772	hCMEC/D3	7.02676e+06		A1	32.5219	hCMEC/D3	0.31201
B2	33.0222	hCMEC/D3	6.67527e+06		B2	33.0222	hCMEC/D3	7.022e+06		A1	32.772	hCMEC/D3	0.31418
B2	33.2723	hCMEC/D3	6.67476e+06		B2	33.2723	hCMEC/D3	7.031e+06		A1	33.0222	hCMEC/D3	0.314341
B2	33.5225	hCMEC/D3	6.67616e+06		B2	33.5225	hCMEC/D3	7.04503e+06		A1	33.2723	hCMEC/D3	0.313978
B2	33.7726	hCMEC/D3	6.67812e+06		B2	33.7726	hCMEC/D3	7.07853e+06		A1	33.5225	hCMEC/D3	0.314754
B2	34.0228	hCMEC/D3	6.6779e+06		B2	34.0228	hCMEC/D3	7.08503e+06		A1	33.7726	hCMEC/D3	0.315282
B2	34.2729	hCMEC/D3	6.67845e+06		B2	34.2729	hCMEC/D3	7.10387e+06		A1	34.0228	hCMEC/D3	0.315148
B2	34.523	hCMEC/D3	6.68068e+06		B2	34.523	hCMEC/D3	7.14915e+06		A1	34.2729	hCMEC/D3	0.315658
B2	34.7731	hCMEC/D3	6.68155e+06		B2	34.7731	hCMEC/D3	7.17476e+06		A1	34.523	hCMEC/D3	0.314698
B2	35.0232	hCMEC/D3	6.68225e+06		B2	35.0232	hCMEC/D3	7.19828e+06		A1	34.7731	hCMEC/D3	0.314855
B2	35.2733	hCMEC/D3	6.68249e+06		B2	35.2733	hCMEC/D3	7.21348e+06		A1	35.0232	hCMEC/D3	0.314079
B2	35.5234	hCMEC/D3	6.68282e+06		B2	35.5234	hCMEC/D3	7.20956e+06		A1	35.2733	hCMEC/D3	0.314537
B2	35.7735	hCMEC/D3	6.68348e+06		B2	35.7735	hCMEC/D3	7.20552e+06		A1	35.5234	hCMEC/D3	0.316874
B2	36.0236	hCMEC/D3	6.68398e+06		B2	36.0236	hCMEC/D3	7.20834e+06		A1	35.7735	hCMEC/D3	0.315889
B2	36.2737	hCMEC/D3	6.68624e+06		B2	36.2737	hCMEC/D3	7.23113e+06		A1	36.0236	hCMEC/D3	0.315204
B2	36.5238	hCMEC/D3	6.68799e+06		B2	36.5238	hCMEC/D3	7.24514e+06		A1	36.2737	hCMEC/D3	0.315202
B2	36.774	hCMEC/D3	6.6885e+06		B2	36.774	hCMEC/D3	7.23339e+06		A1	36.5238	hCMEC/D3	0.314517
B2	37.0241	hCMEC/D3	6.68948e+06		B2	37.0241	hCMEC/D3	7.22086e+06		A1	36.774	hCMEC/D3	0.313662
B2	37.2742	hCMEC/D3	6.68991e+06		B2	37.2742	hCMEC/D3	7.20979e+06		A1	37.0241	hCMEC/D3	0.312866
B2	37.5244	hCMEC/D3	6.69012e+06		B2	37.5244	hCMEC/D3	7.19584e+06		A1	37.2742	hCMEC/D3	0.311447
B2	37.7745	hCMEC/D3	6.69089e+06		B2	37.7745	hCMEC/D3	7.18314e+06		A1	37.5244	hCMEC/D3	0.311024
B2	38.0247	hCMEC/D3	6.69103e+06		B2	38.0247	hCMEC/D3	7.19197e+06		A1	37.7745	hCMEC/D3	0.309909
B2	38.2748	hCMEC/D3	6.69187e+06		B2	38.2748	hCMEC/D3	7.20483e+06		A1	38.0247	hCMEC/D3	0.309777
B2	38.5249	hCMEC/D3	6.69249e+06		B2	38.5249	hCMEC/D3	7.21699e+06		A1	38.2748	hCMEC/D3	0.310001
B2	38.7751	hCMEC/D3	6.69379e+06		B2	38.7751	hCMEC/D3	7.22537e+06		A1	38.5249	hCMEC/D3	0.311278
B2	39.0252	hCMEC/D3	6.69421e+06		B2	39.0252	hCMEC/D3	7.2175e+06		A1	38.7751	hCMEC/D3	0.309714
B2	39.2753	hCMEC/D3	6.69546e+06		B2	39.2753	hCMEC/D3	7.23333e+06		A1	39.0252	hCMEC/D3	0.312019
B2	39.5254	hCMEC/D3	6.69749e+06		B2	39.5254	hCMEC/D3	7.25364e+06		A1	39.2753	hCMEC/D3	0.311688
B2	39.7756	hCMEC/D3	6.69933e+06		B2	39.7756	hCMEC/D3	7.27309e+06		A1	39.5254	hCMEC/D3	0.311423
B2	40.0257	hCMEC/D3	6.69993e+06		B2	40.0257	hCMEC/D3	7.29111e+06		A1	39.7756	hCMEC/D3	0.308624
B2	40.2759	hCMEC/D3	6700202		B2	40.2759	hCMEC/D3	7.28494e+06		A1	40.0257	hCMEC/D3	0.307791
B2	40.526	hCMEC/D3	6.70072e+06		B2	40.526	hCMEC/D3	7.27657e+06		A1	40.2759	hCMEC/D3	0.307526
B2	40.7762	hCMEC/D3	6.69999e+06		B2	40.7762	hCMEC/D3	7.24797e+06		A1	40.526	hCMEC/D3	0.305228
B2	41.0263	hCMEC/D3	6.69941e+06		B2	41.0263	hCMEC/D3	7.22956e+06		A1	40.7762	hCMEC/D3	0.303947
B2	41.2765	hCMEC/D3	6.69923e+06		B2	41.2765	hCMEC/D3	7.21897e+06		A1	41.0263	hCMEC/D3	0.303353
B2	41.5266	hCMEC/D3	6.69817e+06		B2	41.5266	hCMEC/D3	7.20116e+06		A1	41.2765	hCMEC/D3	0.300755
B2	41.7768	hCMEC/D3	6.69756e+06		B2	41.7768	hCMEC/D3	7.17325e+06		A1	41.5266	hCMEC/D3	0.299776
B2	42.0269	hCMEC/D3	6697120		B2	42.0269	hCMEC/D3	7.1624e+06		A1	41.7768	hCMEC/D3	0.298364
B2	42.2771	hCMEC/D3	6.69704e+06		B2	42.2771	hCMEC/D3	7.1476e+06		A1	42.0269	hCMEC/D3	0.299589
B2	42.5272	hCMEC/D3	6.69702e+06		B2	42.5272	hCMEC/D3	7.13263e+06		A1	42.2771	hCMEC/D3	0.298031
B2	42.7773	hCMEC/D3	6.69741e+06		B2	42.7773	hCMEC/D3	7.11762e+06		A1	42.5272	hCMEC/D3	0.296417
B2	43.0275	hCMEC/D3	6.69816e+06		B2	43.0275	hCMEC/D3	7.12672e+06		A1	42.7773	hCMEC/D3	0.298881
B2	43.2776	hCMEC/D3	6.69917e+06		B2	43.2776	hCMEC/D3	7.13377e+06		A1	43.0275	hCMEC/D3	0.298111
B2	43.5277	hCMEC/D3	6.69967e+06		B2	43.5277	hCMEC/D3	7.1291e+06		A1	43.2776	hCMEC/D3	0.300397
B2	43.7779	hCMEC/D3	6.70148e+06		B2	43.7779	hCMEC/D3	7.13778e+06		A1	43.5277	hCMEC/D3	0.302115
B2	44.0281	hCMEC/D3	6.7015e+06		B2	44.0281	hCMEC/D3	7.12171e+06		A1	43.7779	hCMEC/D3	0.302727
B2	44.2783	hCMEC/D3	6703054		B2	44.2783	hCMEC/D3	7.12528e+06		A1	44.0281	hCMEC/D3	0.303194
B2	44.5284	hCMEC/D3	6.70529e+06		B2	44.5284	hCMEC/D3	7.11698e+06		A1	44.2783	hCMEC/D3	0.303107
B2	44.7786	hCMEC/D3	6.70701e+06		B2	44.7786	hCMEC/D3	7.12657e+06		A1	44.5284	hCMEC/D3	0.304282
B2	45.0288	hCMEC/D3	6.70759e+06		B2	45.0288	hCMEC/D3	7.12365e+06		A1	44.7786	hCMEC/D3	0.305747
B2	45.279	hCMEC/D3	6.70897e+06		B2	45.279	hCMEC/D3	7.12443e+06		A1	45.0288	hCMEC/D3	0.305446
B2	45.5292	hCMEC/D3	6.70982e+06		B2	45.5292	hCMEC/D3	7.11598e+06		A1	45.279	hCMEC/D3	0.305151
B2	45.7794	hCMEC/D3	6.71137e+06		B2	45.7794	hCMEC/D3	7.11273e+06		A1	45.5292	hCMEC/D3	0.30329
B2	46.0295	hCMEC/D3	6.71141e+06		B2	46.0295	hCMEC/D3	7.09504e+06		A1	45.7794	hCMEC/D3	0.302363
B2	46.2797	hCMEC/D3	6.71303e+06		B2	46.2797	hCMEC/D3	7.10332e+06		A1	46.0295	hCMEC/D3	0.302102
B2	46.5298	hCMEC/D3	6.71439e+06		B2	46.5298	hCMEC/D3	7.09371e+06		A1	46.2797	hCMEC/D3	0.301967
B2	46.78	hCMEC/D3	6.71481e+06		B2	46.78	hCMEC/D3	7.10346e+06		A1	46.5298	hCMEC/D3	0.302049
B2	47.0302	hCMEC/D3	6.7149e+06		B2	47.0302	hCMEC/D3	7.0841e+06		A1	46.78	hCMEC/D3	0.301284
B2	47.2803	hCMEC/D3	6.71522e+06		B2	47.2803	hCMEC/D3	7.07946e+06		A1	47.0302	hCMEC/D3	0.301028
B2	47.5304	hCMEC/D3	6.7155e+06		B2	47.5304	hCMEC/D3	7.06536e+06		A1	47.2803	hCMEC/D3	0.300613
B2	47.7806	hCMEC/D3	6716458		B2	47.7806	hCMEC/D3	7.06758e+06		A1	47.5304	hCMEC/D3	0.300836
B2	48.0307	hCMEC/D3	6.72646e+06		B2	48.0307	hCMEC/D3	7.12152e+06		A1	47.7806	hCMEC/D3	0.301996
B2	48.2872	hCMEC/D3	6.73841e+06		B2	48.2872	hCMEC/D3	7153087		A1	48.0307	hCMEC/D3	0.301652
B2	48.5436	hCMEC/D3	6.74579e+06		B2	48.5436	hCMEC/D3	7.15725e+06		A1	48.2872	hCMEC/D3	0.301348
B2	48.8	hCMEC/D3	6.74933e+06		B2	48.8	hCMEC/D3	7.1562e+06		A1	48.5436	hCMEC/D3	0.298157
B2	49.0565	hCMEC/D3	6.75221e+06		B2	49.0565	hCMEC/D3	7.1471e+06		A1	48.8	hCMEC/D3	0.296418
B2	49.3129	hCMEC/D3	6.75487e+06		B2	49.3129	hCMEC/D3	7.13937e+06		A1	49.0565	hCMEC/D3	0.295935
B2	49.5693	hCMEC/D3	6.75649e+06		B2	49.5693	hCMEC/D3	7.12362e+06		A1	49.3129	hCMEC/D3	0.296672
B2	49.8258	hCMEC/D3	6.75775e+06		B2	49.8258	hCMEC/D3	7.11316e+06		A1	49.5693	hCMEC/D3	0.295672
C2	5.24213	hCMEC/D3	6.89625e+06		C2	5.24213	hCMEC/D3	1.02701e+07		A1	49.8258	hCMEC/D3	0.296246
C2	5.49228	hCMEC/D3	6.90876e+06		C2	5.49228	hCMEC/D3	1.04734e+07		B1	5.24213	hCMEC/D3	0.227396
C2	5.74244	hCMEC/D3	6.92186e+06		C2	5.74244	hCMEC/D3	1.06576e+07		B1	5.49228	hCMEC/D3	0.225582
C2	5.99259	hCMEC/D3	6.92368e+06		C2	5.99259	hCMEC/D3	1.06837e+07		B1	5.74244	hCMEC/D3	0.222602
C2	6.24275	hCMEC/D3	6.92304e+06		C2	6.24275	hCMEC/D3	1.06553e+07		B1	5.99259	hCMEC/D3	0.221348
C2	6.49287	hCMEC/D3	6.91886e+06		C2	6.49287	hCMEC/D3	1.05851e+07		B1	6.24275	hCMEC/D3	0.220736
C2	6.74302	hCMEC/D3	6.91542e+06		C2	6.74302	hCMEC/D3	1.05144e+07		B1	6.49287	hCMEC/D3	0.220462
C2	6.99321	hCMEC/D3	6.91264e+06		C2	6.99321	hCMEC/D3	1.04144e+07		B1	6.74302	hCMEC/D3	0.220248
C2	7.24336	hCMEC/D3	6.90837e+06		C2	7.24336	hCMEC/D3	1.0317e+07		B1	6.99321	hCMEC/D3	0.221785
C2	7.49349	hCMEC/D3	6.90444e+06		C2	7.49349	hCMEC/D3	1.02285e+07		B1	7.24336	hCMEC/D3	0.225089
C2	7.74361	hCMEC/D3	6.90273e+06		C2	7.74361	hCMEC/D3	1.01815e+07		B1	7.49349	hCMEC/D3	0.226674
C2	7.99373	hCMEC/D3	6.8988e+06		C2	7.99373	hCMEC/D3	1.01151e+07		B1	7.74361	hCMEC/D3	0.228361
C2	8.24383	hCMEC/D3	6.89836e+06		C2	8.24383	hCMEC/D3	1.00889e+07		B1	7.99373	hCMEC/D3	0.229685
C2	8.49395	hCMEC/D3	6.89424e+06		C2	8.49395	hCMEC/D3	1.00115e+07		B1	8.24383	hCMEC/D3	0.231238
C2	8.7441	hCMEC/D3	6.89137e+06		C2	8.7441	hCMEC/D3	9.95376e+06		B1	8.49395	hCMEC/D3	0.232932
C2	8.99423	hCMEC/D3	6.88563e+06		C2	8.99423	hCMEC/D3	9.86582e+06		B1	8.7441	hCMEC/D3	0.237638
C2	9.24435	hCMEC/D3	6.87799e+06		C2	9.24435	hCMEC/D3	9.76949e+06		B1	8.99423	hCMEC/D3	0.241929
C2	9.49451	hCMEC/D3	6.87412e+06		C2	9.49451	hCMEC/D3	9.70318e+06		B1	9.24435	hCMEC/D3	0.245017
C2	9.74466	hCMEC/D3	6.86724e+06		C2	9.74466	hCMEC/D3	9.63515e+06		B1	9.49451	hCMEC/D3	0.248687
C2	9.99481	hCMEC/D3	6.85936e+06		C2	9.99481	hCMEC/D3	9.51564e+06		B1	9.74466	hCMEC/D3	0.251438
C2	10.245	hCMEC/D3	6.85374e+06		C2	10.245	hCMEC/D3	9.42036e+06		B1	9.99481	hCMEC/D3	0.255647
C2	10.4952	hCMEC/D3	6.84459e+06		C2	10.4952	hCMEC/D3	9.28637e+06		B1	10.245	hCMEC/D3	0.260523
C2	10.7454	hCMEC/D3	6.83778e+06		C2	10.7454	hCMEC/D3	9.19601e+06		B1	10.4952	hCMEC/D3	0.265263
C2	10.9955	hCMEC/D3	6.83111e+06		C2	10.9955	hCMEC/D3	9.1114e+06		B1	10.7454	hCMEC/D3	0.268392
C2	11.2457	hCMEC/D3	6.82837e+06		C2	11.2457	hCMEC/D3	9.04324e+06		B1	10.9955	hCMEC/D3	0.270155
C2	11.4958	hCMEC/D3	6.82581e+06		C2	11.4958	hCMEC/D3	9.02896e+06		B1	11.2457	hCMEC/D3	0.272256
[truncated: 9,808 more rows]

## Sheet: Fig3c
cell_line	basis	value_scaled	order_bases
A549	attachment	0.647902	51.4286
Caco-2	attachment	0.19009	51.4286
MCF7	attachment	0.197347	51.4286
MDA-MB-231	attachment	0.500127	51.4286
MDCK Red nuclei-Green membrane	attachment	0.293735	51.4286
A549	cell-cell adhesion	0.486613	154.286
Caco-2	cell-cell adhesion	1	154.286
MCF7	cell-cell adhesion	1	154.286
MDA-MB-231	cell-cell adhesion	0.26066	154.286
MDCK Red nuclei-Green membrane	cell-cell adhesion	1	154.286
A549	flatness	0.510254	102.857
Caco-2	flatness	0.203048	102.857
MCF7	flatness	0.206854	102.857
MDA-MB-231	flatness	0.780603	102.857
MDCK Red nuclei-Green membrane	flatness	0.292387	102.857
A549	growth rate	0.729017	0
Caco-2	growth rate	0.650328	0
MCF7	growth rate	0.846742	0
MDA-MB-231	growth rate	0.65651	0
MDCK Red nuclei-Green membrane	growth rate	0.470016	0
A549	long-term movement	0.350691	308.571
Caco-2	long-term movement	0.342967	308.571
MCF7	long-term movement	0.465465	308.571
MDA-MB-231	long-term movement	0.498927	308.571
MDCK Red nuclei-Green membrane	long-term movement	0.130412	308.571
A549	short-term movement	0.492993	257.143
Caco-2	short-term movement	0.485865	257.143
MCF7	short-term movement	0.482673	257.143
MDA-MB-231	short-term movement	0.719101	257.143
MDCK Red nuclei-Green membrane	short-term movement	0.165079	257.143
A549	tissue barrier	0.130141	205.714
Caco-2	tissue barrier	0.534954	205.714
MCF7	tissue barrier	0.393462	205.714
MDA-MB-231	tissue barrier	0.11628	205.714
MDCK Red nuclei-Green membrane	tissue barrier	0.443971	205.714

## Sheet: Fig3d
cell_line	basis	value_scaled	order_bases
hCMEC/D3	short-term movement	1	257.143
HaCaT	short-term movement	0.809637	257.143
Hep G2 [HEPG2]	short-term movement	0.259375	257.143
Calu-3	short-term movement	0.337423	257.143
T84	short-term movement	0.1	257.143
hCMEC/D3	long-term movement	0.685708	308.571
HaCaT	long-term movement	0.928926	308.571
Hep G2 [HEPG2]	long-term movement	0.475314	308.571
Calu-3	long-term movement	0.242792	308.571
T84	long-term movement	0.157736	308.571
hCMEC/D3	tissue barrier	0.115846	205.714
HaCaT	tissue barrier	0.215828	205.714
Hep G2 [HEPG2]	tissue barrier	0.195816	205.714
Calu-3	tissue barrier	1	205.714
T84	tissue barrier	0.135717	205.714
hCMEC/D3	cell-cell adhesion	0.627385	154.286
HaCaT	cell-cell adhesion	0.758114	154.286
Hep G2 [HEPG2]	cell-cell adhesion	0.569174	154.286
Calu-3	cell-cell adhesion	1	154.286
T84	cell-cell adhesion	0.411478	154.286
hCMEC/D3	flatness	0.573363	102.857
HaCaT	flatness	0.680107	102.857
Hep G2 [HEPG2]	flatness	0.515706	102.857
Calu-3	flatness	0.417337	102.857
T84	flatness	0.987306	102.857
hCMEC/D3	attachment	0.299451	51.4286
HaCaT	attachment	0.673008	51.4286
Hep G2 [HEPG2]	attachment	0.852563	51.4286
Calu-3	attachment	0.303947	51.4286
T84	attachment	0.274001	51.4286
hCMEC/D3	growth rate	0.309685	0
HaCaT	growth rate	1	0
Hep G2 [HEPG2]	growth rate	0.618554	0
Calu-3	growth rate	0.16604	0
T84	growth rate	0.124228	0

## Sheet: Fig4b
Hour 12: RMS (MCF7)	Hour 12: pixelcount (MCF7)	Hour 12: RMS (MDA-MB-231)	Hour 12: pixelcount (MDA-MB-231)	Hour 12: RMS (Mix)	Hour 12: pixelcount (Mix)	Hour 24: RMS (MCF7)	Hour 24: pixelcount (MCF7)	Hour 24: RMS (MDA-MB-231)	Hour 24: pixelcount (MDA-MB-231)	Hour 24: RMS (Mix)	Hour 24: pixelcount (Mix)	Hour 48: RMS (MCF7)	Hour 48: pixelcount (MCF7)	Hour 48: RMS (MDA-MB-231)	Hour 48: pixelcount (MDA-MB-231)	Hour 48: RMS (Mix)	Hour 48: pixelcount (Mix)	Hour 72: RMS (MCF7)	Hour 72: pixelcount (MCF7)	Hour 72: RMS (MDA-MB-231)	Hour 72: pixelcount (MDA-MB-231)	Hour 72: RMS (Mix)	Hour 72: pixelcount (Mix)
1	2	5.87036	2	3.02237	2	1	2	5.87036	2	3.02237	2	1	2	5.87036	2	3.02237	2	1	2	5.87036	2	3.02237	2
1.66056	4	6.40156	1	3.61854	1	1.66056	4	6.40156	1	3.61854	1	1.66056	4	6.40156	1	3.61854	1	1.66056	4	6.40156	1	3.61854	1
2.32112	9	6.93276	0	4.21471	0	2.32112	9	6.93276	0	4.21471	0	2.32112	9	6.93276	0	4.21471	0	2.32112	9	6.93276	0	4.21471	0
2.98168	5	7.46396	2	4.81088	0	2.98168	5	7.46396	2	4.81088	0	2.98168	5	7.46396	2	4.81088	0	2.98168	5	7.46396	2	4.81088	0
3.64224	12	7.99516	3	5.40705	0	3.64224	12	7.99516	3	5.40705	0	3.64224	12	7.99516	3	5.40705	0	3.64224	12	7.99516	3	5.40705	0
4.3028	11	8.52636	3	6.00321	4	4.3028	11	8.52636	3	6.00321	4	4.3028	11	8.52636	3	6.00321	4	4.3028	11	8.52636	3	6.00321	4
4.96336	23	9.05756	10	6.59938	3	4.96336	23	9.05756	10	6.59938	3	4.96336	23	9.05756	10	6.59938	3	4.96336	23	9.05756	10	6.59938	3
5.62392	46	9.58876	9	7.19555	10	5.62392	46	9.58876	9	7.19555	10	5.62392	46	9.58876	9	7.19555	10	5.62392	46	9.58876	9	7.19555	10
6.28448	60	10.12	11	7.79172	13	6.28448	60	10.12	11	7.79172	13	6.28448	60	10.12	11	7.79172	13	6.28448	60	10.12	11	7.79172	13
6.94504	89	10.6512	26	8.38789	20	6.94504	89	10.6512	26	8.38789	20	6.94504	89	10.6512	26	8.38789	20	6.94504	89	10.6512	26	8.38789	20
7.6056	163	11.1824	34	8.98406	26	7.6056	163	11.1824	34	8.98406	26	7.6056	163	11.1824	34	8.98406	26	7.6056	163	11.1824	34	8.98406	26
8.26616	253	11.7136	44	9.58023	42	8.26616	253	11.7136	44	9.58023	42	8.26616	253	11.7136	44	9.58023	42	8.26616	253	11.7136	44	9.58023	42
8.92672	363	12.2448	48	10.1764	64	8.92672	363	12.2448	48	10.1764	64	8.92672	363	12.2448	48	10.1764	64	8.92672	363	12.2448	48	10.1764	64
9.58728	517	12.776	81	10.7726	102	9.58728	517	12.776	81	10.7726	102	9.58728	517	12.776	81	10.7726	102	9.58728	517	12.776	81	10.7726	102
10.2478	839	13.3072	143	11.3687	142	10.2478	839	13.3072	143	11.3687	142	10.2478	839	13.3072	143	11.3687	142	10.2478	839	13.3072	143	11.3687	142
10.9084	1327	13.8384	172	11.9649	184	10.9084	1327	13.8384	172	11.9649	184	10.9084	1327	13.8384	172	11.9649	184	10.9084	1327	13.8384	172	11.9649	184
11.569	1654	14.3696	246	12.5611	265	11.569	1654	14.3696	246	12.5611	265	11.569	1654	14.3696	246	12.5611	265	11.569	1654	14.3696	246	12.5611	265
12.2295	1409	14.9008	317	13.1572	297	12.2295	1409	14.9008	317	13.1572	297	12.2295	1409	14.9008	317	13.1572	297	12.2295	1409	14.9008	317	13.1572	297
12.8901	820	15.432	491	13.7534	306	12.8901	820	15.432	491	13.7534	306	12.8901	820	15.432	491	13.7534	306	12.8901	820	15.432	491	13.7534	306
13.5506	413	15.9632	618	14.3496	369	13.5506	413	15.9632	618	14.3496	369	13.5506	413	15.9632	618	14.3496	369	13.5506	413	15.9632	618	14.3496	369
14.2112	308	16.4944	852	14.9458	391	14.2112	308	16.4944	852	14.9458	391	14.2112	308	16.4944	852	14.9458	391	14.2112	308	16.4944	852	14.9458	391
14.8718	269	17.0256	1103	15.5419	565	14.8718	269	17.0256	1103	15.5419	565	14.8718	269	17.0256	1103	15.5419	565	14.8718	269	17.0256	1103	15.5419	565
15.5323	324	17.5568	1398	16.1381	818	15.5323	324	17.5568	1398	16.1381	818	15.5323	324	17.5568	1398	16.1381	818	15.5323	324	17.5568	1398	16.1381	818
16.1929	384	18.088	1646	16.7343	1048	16.1929	384	18.088	1646	16.7343	1048	16.1929	384	18.088	1646	16.7343	1048	16.1929	384	18.088	1646	16.7343	1048
16.8534	472	18.6192	1764	17.3304	1343	16.8534	472	18.6192	1764	17.3304	1343	16.8534	472	18.6192	1764	17.3304	1343	16.8534	472	18.6192	1764	17.3304	1343
17.514	520	19.1504	1479	17.9266	1512	17.514	520	19.1504	1479	17.9266	1512	17.514	520	19.1504	1479	17.9266	1512	17.514	520	19.1504	1479	17.9266	1512
18.1746	629	19.6816	1077	18.5228	1642	18.1746	629	19.6816	1077	18.5228	1642	18.1746	629	19.6816	1077	18.5228	1642	18.1746	629	19.6816	1077	18.5228	1642
18.8351	575	20.2128	498	19.1189	1459	18.8351	575	20.2128	498	19.1189	1459	18.8351	575	20.2128	498	19.1189	1459	18.8351	575	20.2128	498	19.1189	1459
19.4957	401	20.744	166	19.7151	1034	19.4957	401	20.744	166	19.7151	1034	19.4957	401	20.744	166	19.7151	1034	19.4957	401	20.744	166	19.7151	1034
20.1562	252	21.2752	36	20.3113	479	20.1562	252	21.2752	36	20.3113	479	20.1562	252	21.2752	36	20.3113	479	20.1562	252	21.2752	36	20.3113	479
20.8168	103	21.8064	6	20.9074	130	20.8168	103	21.8064	6	20.9074	130	20.8168	103	21.8064	6	20.9074	130	20.8168	103	21.8064	6	20.9074	130
21.4774	32	22.3376	2	21.5036	17	21.4774	32	22.3376	2	21.5036	17	21.4774	32	22.3376	2	21.5036	17	21.4774	32	22.3376	2	21.5036	17

## Sheet: Fig4c
time	similarity_index (25% MDA-MB-231 - 75% MCF-7)	similarity_index (50% MDA-MB-231 - 50% MCF-7)	similarity_index (75% MDA-MB-231 - 25% MCF-7)	similarity_index (100% MCF-7)	similarity_index (100% MDA-MB-231)
0
0.263158	0.509555	0.505882	0.578021	0.513602	0.714756
0.526316	0.622702	0.532862	0.510089	0.588652	0.521512
0.789474	0.622968	0.584436	0.536804	0.513248	0.488931
1.05263	0.382242	0.715142	0.819156	0.243758	0.7987
1.31579	0.183241	0.624831	0.638573	0.193175	0.829347
1.57895	0.211764	0.364519	0.435222	0.23571	0.800381
1.84211	0.263061	0.461993	0.390908	0.176271	0.842564
2.10526	0.157189	0.451103	0.406425	0.159517	0.799255
2.36842	0.189343	0.601988	0.600988	0.231888	0.927427
2.63158	0.273643	0.496645	0.364972	0.107723	0.916777
2.89474	0.300494	0.386193	0.57075	0.160782	0.892394
3.15789	0.173597	0.54169	0.374585	0.237764	0.769998
3.42105	0.190464	0.377297	0.382979	0.315285	0.869258
3.68421	0.0939731	0.478529	0.38565	0.159144	0.764637
3.94737	0.235838	0.594463	0.649847	0.0758936	0.91842
4.21053	0.204093	0.524537	0.44041	0.0496298	0.799985
4.47368	0.256923	0.589223	0.606938	0.0326958	0.926573
4.73684	0.258952	0.498285	0.660168	0.057513	0.847254
5	0.263542	0.430103	0.506678	0.0410819	0.775772
5.26316	0.22317	0.507129	0.506374	0.0677358	0.796128
5.52632	0.108343	0.549287	0.668773	0.107251	0.789808
5.78947	0.26144	0.592717	0.672754	0.0384796	0.840651
6.05263	0.183792	0.500541	0.501745	0.134554	0.765913
6.31579	0.250485	0.444988	0.47065	0.0495984	0.818459
6.57895	0.157283	0.433468	0.477641	0.0391843	0.676046
6.84211	0.129958	0.462607	0.495916	0.0828811	0.633257
7.10526	0.293907	0.563573	0.666058	0.0244066	0.842837
7.36842	0.320392	0.526667	0.589948	0.0825172	0.793199
7.63158	0.206006	0.415277	0.577492	0.108291	0.716723
7.89474	0.247649	0.446212	0.640721	0.0560069	0.691658
8.15789	0.298745	0.510356	0.686774	0.116844	0.831013
8.42105	0.187263	0.469751	0.574084	0.0378649	0.801054
8.68421	0.268583	0.513566	0.621424	0.0528872	0.853266
8.94737	0.344044	0.560723	0.709688	0.040678	0.772814
9.21053	0.255719	0.593104	0.63593	0.0601531	0.799575
9.47368	0.225001	0.515338	0.601185	0.0550529	0.78971
9.73684	0.23259	0.553546	0.691909	0.116611	0.841432
10	0.241676	0.590698	0.696837	0.0334998	0.839962
10.2632	0.225865	0.584873	0.679356	0.0413298	0.832796
10.5263	0.285618	0.633081	0.721506	0.0315197	0.813864
10.7895	0.300486	0.588146	0.717878	0.0459617	0.881922
11.0526	0.284491	0.660259	0.732928	0.0552306	0.852132
11.3158	0.243968	0.517481	0.640139	0.0984947	0.792842
11.5789	0.253247	0.526866	0.727516	0.0534606	0.835819
11.8421	0.229203	0.495216	0.678555	0.0927792	0.832373
12.1053	0.368372	0.586904	0.724687	0.0217799	0.896934
12.3684	0.359415	0.588869	0.710946	0.0421156	0.842817
12.6316	0.362471	0.594009	0.722646	0.0313986	0.816832
12.8947	0.324391	0.580872	0.733478	0.0413181	0.816737
13.1579	0.315921	0.539123	0.726852	0.0453659	0.841148
13.4211	0.358606	0.573984	0.716238	0.0238287	0.889508
13.6842	0.340896	0.638505	0.687067	0.0253992	0.83597
13.9474	0.385548	0.609138	0.703507	0.0373068	0.842301
14.2105	0.34071	0.621701	0.722174	0.0340597	0.876385
14.4737	0.280143	0.553133	0.692291	0.0300353	0.832408
14.7368	0.336314	0.570836	0.751876	0.0199655	0.840824
15	0.330148	0.525095	0.725078	0.059246	0.82677
15.2632	0.376298	0.602604	0.759676	0.0518013	0.881058
15.5263	0.391463	0.633028	0.722132	0.032017	0.861095
15.7895	0.35503	0.611913	0.746322	0.0270761	0.834097
16.0526	0.355443	0.579182	0.766683	0.0396172	0.860183
16.3158	0.369727	0.62883	0.800894	0.025744	0.87046
16.5789	0.333078	0.633777	0.836141	0.0236317	0.909205
16.8421	0.333363	0.605985	0.763726	0.0146702	0.831388
17.1053	0.340951	0.637827	0.776389	0.024454	0.848814
17.3684	0.381069	0.586929	0.760148	0.031249	0.819167
17.6316	0.357593	0.580292	0.773673	0.0194855	0.876056
17.8947	0.304372	0.635665	0.765848	0.0610776	0.845996
18.1579	0.371476	0.647948	0.773244	0.0339962	0.873583
18.4211	0.317594	0.599703	0.763051	0.0398864	0.874091
18.6842	0.37331	0.611627	0.757524	0.023112	0.880049
18.9474	0.354627	0.632994	0.752348	0.0392157	0.907288
19.2105	0.37843	0.577279	0.751839	0.075166	0.885527
19.4737	0.360887	0.594457	0.768104	0.0649766	0.879851
19.7368	0.327848	0.625531	0.759207	0.0311591	0.89261
20	0.323864	0.588881	0.759305	0.0944146	0.889486
20.2632	0.373595	0.610413	0.782162	0.0547599	0.913747
20.5263	0.383048	0.63222	0.775486	0.0337997	0.854135
20.7895	0.381331	0.627102	0.776735	0.0218519	0.907495
21.0526	0.329751	0.616887	0.76042	0.0391052	0.877023
21.3158	0.347352	0.611317	0.758187	0.0157457	0.893817
21.5789	0.381783	0.611175	0.775466	0.0238269	0.86046
21.8421	0.376641	0.621275	0.770171	0.019936	0.862661
22.1053	0.342533	0.618683	0.747616	0.0111043	0.852581
22.3684	0.370443	0.626101	0.789628	0.0194717	0.862535
22.6316	0.347511	0.621892	0.794725	0.0304073	0.905024
22.8947	0.347405	0.59628	0.729251	0.0344176	0.884375
23.1579	0.374193	0.672791	0.761438	0.0182365	0.900607
23.4211	0.387335	0.629299	0.722245	0.0344593	0.871186
23.6842	0.344123	0.652614	0.767773	0.0220996	0.895738
23.9474	0.367737	0.611539	0.775103	0.012222	0.912332
24.2105	0.352882	0.643333	0.755479	0.0190706	0.883338
24.4737	0.361686	0.631054	0.754617	0.0145855	0.897958
24.7368	0.361503	0.618779	0.787373	0.0356105	0.914042
25	0.348443	0.608304	0.749837	0.0419085	0.889695
25.2632	0.381952	0.668416	0.776079	0.0487249	0.916353
25.5263	0.381204	0.623937	0.762708	0.0313262	0.906964
25.7895	0.373549	0.61853	0.796461	0.0223146	0.883467
26.0526	0.38027	0.644872	0.792439	0.053152	0.897849
26.3158	0.406145	0.637404	0.785407	0.0214141	0.91539
26.5789	0.345714	0.574183	0.730013	0.0284324	0.878384
26.8421	0.339718	0.577759	0.768875	0.0728099	0.870442
27.1053	0.351343	0.623083	0.762191	0.0287719	0.906219
27.3684	0.361526	0.678856	0.759185	0.0285086	0.881943
27.6316	0.363554	0.656749	0.766059	0.0158706	0.905686
27.8947	0.400501	0.62658	0.769741	0.0255849	0.919839
28.1579	0.357955	0.631042	0.758584	0.0346513	0.901244
28.4211	0.355391	0.65215	0.780509	0.0286026	0.899868
28.6842	0.374555	0.675683	0.772907	0.0330021	0.917801
28.9474	0.345226	0.611216	0.747933	0.0266625	0.87622
29.2105	0.35662	0.607215	0.736234	0.0177711	0.875807
29.4737	0.341565	0.638292	0.747303	0.0440107	0.89372
29.7368	0.328775	0.597932	0.752526	0.0301608	0.881262
30	0.364364	0.633546	0.782847	0.028653	0.892865
30.2632	0.370217	0.618363	0.760838	0.0259071	0.887261
30.5263	0.395181	0.631161	0.748943	0.0299248	0.904269
30.7895	0.357824	0.646504	0.75744	0.0255159	0.908304
31.0526	0.354769	0.634735	0.76197	0.0358495	0.918269
31.3158	0.332727	0.62521	0.778897	0.0183512	0.901421
31.5789	0.373377	0.68911	0.763841	0.0226545	0.900151
31.8421	0.351384	0.635591	0.761699	0.0195956	0.902612
32.1053	0.387657	0.638735	0.757324	0.0279562	0.896927
32.3684	0.348029	0.64303	0.75788	0.0224942	0.898939
32.6316	0.366811	0.639674	0.762884	0.0357799	0.896877
32.8947	0.364347	0.667011	0.776196	0.033485	0.905406
33.1579	0.371074	0.689309	0.758446	0.0265963	0.90601
33.4211	0.383793	0.646349	0.744782	0.0184322	0.909276
33.6842	0.384662	0.672302	0.764098	0.0200599	0.910907
33.9474	0.336873	0.650331	0.754973	0.0413689	0.926524
34.2105	0.362378	0.660951	0.753014	0.0269846	0.920342
34.4737	0.368504	0.651904	0.768136	0.0202225	0.919058
34.7368	0.380018	0.677715	0.764699	0.05371	0.920044
35	0.404174	0.695311	0.766556	0.0175959	0.924119
35.2632	0.401622	0.652442	0.766469	0.0171563	0.925827
35.5263	0.386844	0.659179	0.778222	0.0574397	0.922162
35.7895	0.39938	0.659987	0.773411	0.0204334	0.938248
36.0526	0.370113	0.656809	0.783647	0.0158851	0.93535
36.3158	0.346294	0.622444	0.760072	0.0468545	0.909173
36.5789	0.361841	0.673419	0.795807	0.0255684	0.918834
36.8421	0.425919	0.670116	0.789311	0.0260849	0.922137
37.1053	0.399634	0.644393	0.760817	0.0320237	0.919189
37.3684	0.369458	0.643206	0.762252	0.0757517	0.92994
37.6316	0.380634	0.648232	0.779695	0.0222543	0.931129
37.8947	0.388868	0.660618	0.779384	0.0263694	0.903198
38.1579	0.367869	0.659719	0.764377	0.0243467	0.900741
38.4211	0.369692	0.663562	0.761233	0.0271213	0.91731
38.6842	0.433531	0.692745	0.78451	0.0594761	0.94582
38.9474	0.4193	0.676372	0.790687	0.0226512	0.912582
39.2105	0.413397	0.642751	0.755536	0.0212003	0.906967
39.4737	0.405335	0.661595	0.767247	0.0202179	0.897478
39.7368	0.428489	0.685958	0.782365	0.0278207	0.914648
40	0.379805	0.652478	0.776698	0.0316543	0.919642
40.2632	0.380289	0.663586	0.755178	0.0236545	0.909133
40.5263	0.364002	0.649209	0.757418	0.0114821	0.91177
40.7895	0.37204	0.656132	0.758725	0.0368224	0.89534
41.0526	0.430455	0.683853	0.777821	0.0267108	0.932131
41.3158	0.372949	0.675897	0.759415	0.034065	0.911625
41.5789	0.416835	0.694437	0.75846	0.0450179	0.896633
41.8421	0.369409	0.663787	0.776368	0.0365008	0.91298
42.1053	0.406115	0.698208	0.77882	0.0214969	0.911015
42.3684	0.418473	0.676385	0.782401	0.0397807	0.915888
42.6316	0.402047	0.684722	0.762567	0.0202757	0.894773
42.8947	0.42547	0.675248	0.78494	0.0268635	0.924846
43.1579	0.402238	0.681182	0.774953	0.0182476	0.916857
43.4211	0.385604	0.665314	0.766469	0.0384391	0.898867
43.6842	0.398714	0.696049	0.787206	0.0429941	0.920812
43.9474	0.416479	0.686372	0.784462	0.0355902	0.911364
44.2105	0.431904	0.680992	0.791206	0.0165368	0.918379
44.4737	0.372378	0.674733	0.76817	0.0497725	0.899347
44.7368	0.402358	0.684935	0.771864	0.0288986	0.902671
45	0.415851	0.695852	0.793896	0.0317342	0.912634
45.2632	0.409544	0.682695	0.786728	0.0843116	0.909805
45.5263	0.423	0.678902	0.77382	0.0424699	0.911854
45.7895	0.419651	0.67916	0.787047	0.0439572	0.899076
46.0526	0.438077	0.689143	0.791946	0.0347051	0.905304
46.3158	0.423912	0.700969	0.78492	0.0341919	0.907225
46.5789	0.438523	0.715466	0.807128	0.0266227	0.926066
46.8421	0.414015	0.708901	0.813159	0.0219884	0.925025
47.1053	0.402199	0.68946	0.799514	0.0390273	0.911751
47.3684	0.428586	0.723309	0.808654	0.025844	0.928713
47.6316	0.379996	0.71112	0.807041	0.0118867	0.907836
47.8947	0.389435	0.716085	0.80849	0.0226106	0.919792
48.1579	0.414527	0.700867	0.804111	0.0128229	0.926053
48.4211	0.414905	0.723855	0.802077	0.0229026	0.921689
48.6842	0.411817	0.738156	0.805104	0.0319424	0.917799
48.9474	0.435793	0.728268	0.808194	0.0229108	0.925701
49.2105	0.407628	0.733357	0.816462	0.0491496	0.937752
49.4737	0.416912	0.734166	0.824919	0.0599611	0.929288
49.7368	0.434283	0.733143	0.836214	0.0203499	0.92864
50	0.439412	0.74859	0.825002	0.0223071	0.934502
50.2632	0.43804	0.745261	0.821573	0.0331987	0.923853
50.5263	0.430566	0.737311	0.825348	0.0374401	0.936994
50.7895	0.403349	0.749402	0.820984	0.0460371	0.923314
51.0526	0.435626	0.744669	0.815349	0.0177484	0.933279
51.3158	0.448776	0.742712	0.811876	0.0194204	0.923062
51.5789	0.436578	0.753689	0.820932	0.0270784	0.927306
51.8421	0.422573	0.742835	0.815883	0.0513883	0.933243
52.1053	0.462041	0.755055	0.827291	0.047422	0.93823
52.3684	0.429801	0.749392	0.835055	0.0293317	0.931133
52.6316	0.424252	0.74924	0.826436	0.0440788	0.931219
52.8947	0.459729	0.764045	0.836093	0.0177664	0.950114
53.1579	0.46114	0.759853	0.834586	0.017006	0.952574
53.4211	0.480702	0.763015	0.840486	0.0363462	0.943409
53.6842	0.447867	0.751434	0.837894	0.0273899	0.952426
53.9474	0.476936	0.753128	0.844344	0.0170734	0.945836
54.2105	0.462528	0.770873	0.842223	0.02897	0.946537
54.4737	0.478384	0.768101	0.828931	0.0184286	0.935363
54.7368	0.462656	0.763857	0.827905	0.0162313	0.939495
55	0.48474	0.774092	0.835774	0.0167025	0.939798
55.2632	0.497212	0.771585	0.844629	0.020446	0.939177
55.5263	0.481905	0.761868	0.839592	0.028441	0.947515
55.7895	0.476525	0.764926	0.846816	0.0262823	0.947313
56.0526	0.491261	0.776106	0.852353	0.0442223	0.959094
56.3158	0.471554	0.765198	0.83967	0.0570388	0.946697
56.5789	0.488704	0.774795	0.84942	0.0206012	0.946488
56.8421	0.472229	0.766558	0.847741	0.0341902	0.949769
57.1053	0.514263	0.787146	0.861905	0.0438838	0.960388
57.3684	0.503541	0.793691	0.867803	0.0236398	0.960289
57.6316	0.477375	0.787456	0.855055	0.0311857	0.955778
57.8947	0.508062	0.804085	0.870027	0.0233096	0.951977
58.1579	0.491041	0.792571	0.846839	0.027336	0.95029
58.4211	0.491224	0.792629	0.862484	0.0253859	0.966227
58.6842	0.514209	0.800271	0.867147	0.0414393	0.958629
58.9474	0.514292	0.793543	0.874051	0.0360386	0.96938
59.2105	0.51145	0.797039	0.865094	0.0275225	0.969362
59.4737	0.516892	0.793507	0.867773	0.0459894	0.961917
59.7368	0.50933	0.800587	0.872531	0.0284644	0.964648
60	0.517694	0.815142	0.875578	0.019296	0.97004
60.2632	0.525077	0.806704	0.878601	0.0170017	0.972981
60.5263	0.5047	0.817601	0.872998	0.0540749	0.969625
60.7895	0.510138	0.807575	0.880112	0.0391641	0.976042
61.0526	0.517348	0.813728	0.877135	0.0238503	0.964223
61.3158	0.53183	0.80617	0.875437	0.0208111	0.961705
61.5789	0.531421	0.818579	0.877715	0.0361977	0.965844
61.8421	0.535066	0.814543	0.878865	0.0203904	0.972749
62.1053	0.523542	0.829192	0.884506	0.0215732	0.969686
62.3684	0.529046	0.814066	0.884931	0.0189699	0.96788
62.6316	0.531345	0.82631	0.883869	0.0366742	0.96528
62.8947	0.543593	0.814359	0.884305	0.0198784	0.973657
63.1579	0.538199	0.826641	0.891568	0.0187662	0.970806
63.4211	0.543692	0.83944	0.893926	0.0233812	0.971772
63.6842	0.551635	0.835103	0.88729	0.0473024	0.972603
63.9474	0.562005	0.838439	0.893906	0.0180784	0.978277
64.2105	0.54294	0.828333	0.895494	0.0384379	0.971933
64.4737	0.531445	0.830629	0.895827	0.0293474	0.981007
64.7368	0.550049	0.830395	0.904102	0.0329378	0.979897
65	0.551973	0.834376	0.907254	0.0384035	0.976775
65.2632	0.531456	0.83518	0.90376	0.0468573	0.985611
65.5263	0.565005	0.828979	0.91094	0.0430239	0.973011
65.7895	0.57836	0.840129	0.906846	0.018454	0.974501
66.0526	0.565722	0.84609	0.912437	0.0512334	0.980525
66.3158	0.584736	0.841968	0.913282	0.0271752	0.978661
66.5789	0.566785	0.834433	0.902362	0.068408	0.981694
66.8421	0.572316	0.841926	0.901488	0.0546865	0.979141
67.1053	0.569848	0.848302	0.89878	0.0413471	0.979216
67.3684	0.572585	0.844335	0.906106	0.0606193	0.973257
67.6316	0.574014	0.84417	0.908488	0.0564194	0.978804
67.8947	0.583694	0.849743	0.904087	0.0435108	0.966572
68.1579	0.584511	0.853473	0.909811	0.032827	0.977352
68.4211	0.606694	0.859165	0.905521	0.0287191	0.984393
68.6842	0.592701	0.854847	0.903953	0.0381814	0.98626
68.9474	0.593882	0.859413	0.915379	0.0455865	0.989222
69.2105	0.605708	0.873964	0.918564	0.0340063	0.975893
69.4737	0.584385	0.861744	0.91196	0.0308495	0.975435
69.7368	0.584195	0.854305	0.90346	0.0320084	0.972898
70	0.604987	0.855574	0.918301	0.0234636	0.978248
70.2632	0.596675	0.869278	0.9088	0.0407824	0.980853
70.5263	0.608801	0.875171	0.907067	0.0267998	0.984597
70.7895	0.61645	0.874575	0.930657	0.0380513	0.973348
71.0526	0.585847	0.865766	0.932104	0.0938328	0.984049
71.3158	0.657516	0.888869	0.936549	0.0284975	0.976874
71.5789	0.576882	0.865102	0.927195	0.0228371	0.980534
71.8421	0.603993	0.877563	0.925588	0.0420241	0.986736
72.1053	0.602793	0.880505	0.929487	0.0461989	0.988397
72.3684	0.600314	0.883054	0.935273	0.049888	0.980198

## Sheet: Fig5c
Hours	LateralField4x4_mag_16000_hz_MedianThreshold (mean) 1% (v/v) DMSO	LateralField4x4_mag_16000_hz_MedianThreshold (err) 1% (v/v) DMSO	LateralField4x4_mag_16000_hz_MedianThreshold (mean) BOS 10 uM	LateralField4x4_mag_16000_hz_MedianThreshold (err) BOS 10 uM	LateralField4x4_mag_16000_hz_MedianThreshold (mean) ALI 1	LateralField4x4_mag_16000_hz_MedianThreshold (err) ALI 1
-5.25361	1.31707	0.058639	1.18734	0.0704948	1.30357	0.0484675
-5.00361	1.31135	0.0528566	1.1869	0.0686617	1.30458	0.0530912
-4.75333	1.29911	0.0473507	1.18283	0.066903	1.29894	0.0497756
-4.50333	1.29095	0.04694	1.17886	0.0641637	1.29293	0.0502471
-4.25306	1.28272	0.0459091	1.17259	0.0608483	1.28311	0.0496323
-4.00278	1.27378	0.0451115	1.16561	0.0600582	1.27234	0.0483896
-3.7525	1.26586	0.0456316	1.15906	0.0570214	1.2612	0.0461751
-3.5025	1.25694	0.0439244	1.1528	0.0545588	1.24947	0.045687
-3.25222	1.24881	0.0424512	1.14679	0.0523551	1.23907	0.0445634
-3.00222	1.23211	0.0382497	1.13646	0.0477769	1.22044	0.0418374
-2.75194	1.21459	0.0346295	1.12455	0.044508	1.19917	0.0380594
-2.50167	1.19828	0.0329619	1.1128	0.0401147	1.17682	0.0354996
-2.25139	1.18101	0.0302777	1.09966	0.0357746	1.15571	0.0331902
-2.00139	1.16145	0.0270415	1.08851	0.033313	1.13311	0.0282611
-1.75111	1.14368	0.0239794	1.07799	0.0276271	1.11172	0.0248149
-1.50111	1.12306	0.0182837	1.06589	0.0242277	1.08986	0.0224713
-1.25111	1.10145	0.0141113	1.05379	0.0201296	1.07126	0.0175989
-1.00083	1.0818	0.0119581	1.04348	0.0169835	1.05189	0.0132382
-0.750556	1.06021	0.00874506	1.02845	0.0130009	1.02853	0.0088098
-0.500278	1.04461	0.00614915	1.01889	0.00908806	1.01276	0.00796202
-0.25	1.01942	0.00364447	1.00302	0.00519579	0.987422	0.0105189
1.11113e-10	1.00464	0.0101965	0.994618	0.0104852	0.974404	0.0148594
0.3	1.01813	0.0158213	1.01775	0.0132323	1.0154	0.0276152
0.55	1.02797	0.0206873	0.998895	0.00504717	1.02574	0.0306024
0.8	1.03889	0.0274165	1.01201	0.00479431	1.04358	0.0384088
1.05028	1.05337	0.0330266	1.02836	0.00697877	1.06268	0.0458371
1.30028	1.06542	0.0391044	1.04036	0.00858378	1.07047	0.0520409
1.55056	1.07406	0.0424743	1.05356	0.0112342	1.06912	0.0523527
1.80056	1.07882	0.0473478	1.05837	0.0123152	1.04589	0.0454351
2.05083	1.09383	0.0536844	1.06951	0.0165314	1.01743	0.0383299
2.30111	1.09653	0.0401701	1.07482	0.0115126	0.969717	0.00568642
2.55139	1.07431	0.0339306	1.0495	0.00795248	0.863417	0.0274419
2.80139	1.05528	0.0258115	1.06829	0.0215609	0.782342	0.0497964
3.05167	1.03494	0.0178989	1.05668	0.0215862	0.690675	0.0719359
3.30194	1.0128	0.0103899	1.04266	0.0177055	0.59424	0.0912205
3.55222	0.989457	0.0026283	1.02987	0.0147558	0.50742	0.106256
3.80222	0.967817	0.0059179	1.02164	0.0154553	0.433361	0.112333
4.05222	0.94437	0.016796	1.01492	0.0169221	0.374615	0.112535
4.3025	0.916831	0.0255529	1.01554	0.0144055	0.33199	0.105507
4.5525	0.891039	0.0348256	1.0148	0.0121282	0.295518	0.0914989
4.80278	0.86267	0.0426035	1.0084	0.00970525	0.266782	0.0792549
5.05278	0.833448	0.0496202	1.00799	0.00852839	0.243837	0.0672496
5.30306	0.808857	0.051839	1.00684	0.00698147	0.226568	0.0583734
5.55306	0.780516	0.0585966	1.00613	0.00995408	0.212327	0.0506944
5.80333	0.750994	0.0641168	1.01004	0.015235	0.201094	0.0449923
6.05361	0.728886	0.0659422	1.01432	0.0223481	0.192787	0.0415431
6.30389	0.709001	0.0679639	1.02184	0.0304529	0.185686	0.0400252
6.55389	0.690973	0.0702877	1.02275	0.0326866	0.180003	0.0396437
6.80417	0.673642	0.0716953	1.02523	0.0359458	0.174951	0.0392001
7.05417	0.659031	0.0728929	1.03266	0.0427956	0.171634	0.038784
7.30444	0.643798	0.0713434	1.03145	0.0438357	0.1693	0.0386725
7.55444	0.626137	0.0742406	1.03369	0.0480083	0.166952	0.0386508
7.80472	0.613954	0.0719034	1.03366	0.0486894	0.164948	0.0393888
8.05472	0.60381	0.0685445	1.03139	0.0499537	0.163137	0.0404041
8.305	0.589659	0.0667924	1.02884	0.05161	0.160927	0.0409877
8.555	0.574142	0.0658084	1.02466	0.0539794	0.15841	0.0410206
8.80528	0.560607	0.0632737	1.02001	0.0555339	0.155645	0.0398468
9.05528	0.548274	0.0586877	1.01457	0.0577513	0.152793	0.0383464
9.30528	0.53617	0.0549992	1.00905	0.0593493	0.149665	0.0365798
9.55556	0.522697	0.0584002	1.00321	0.0612553	0.146594	0.0343045
9.80556	0.50838	0.060013	0.99574	0.0626134	0.143718	0.0319886
10.0558	0.493085	0.0628715	0.989994	0.0660396	0.140215	0.0286546
10.3061	0.477481	0.0638969	0.982824	0.0675707	0.136982	0.0254535
10.5561	0.465543	0.0637126	0.974173	0.0689972	0.133615	0.0216052
10.8061	0.449892	0.0630016	0.966758	0.0717236	0.130629	0.0178986
11.0564	0.43315	0.0650593	0.958762	0.0729189	0.127822	0.0147535
11.3064	0.41533	0.0657836	0.950319	0.0744285	0.125185	0.0117229
11.5567	0.399567	0.06684	0.940659	0.0757824	0.122563	0.00895252
11.8067	0.38684	0.0654904	0.930858	0.0763236	0.119722	0.00673313
12.0567	0.375795	0.063978	0.921312	0.075065	0.117089	0.00514114
12.3069	0.361605	0.0622402	0.909947	0.0755852	0.114731	0.00368643
12.5569	0.350835	0.0622524	0.899503	0.0744271	0.112476	0.00261911
12.8069	0.33605	0.0627706	0.888813	0.073773	0.110196	0.00175714
13.0569	0.323964	0.0633912	0.877685	0.0720581	0.107731	0.00117878
13.3072	0.315622	0.0638789	0.867127	0.072439	0.105483	0.00116662
13.5572	0.307554	0.0656056	0.858693	0.0725062	0.103374	0.00126527
13.8075	0.295247	0.0615397	0.849031	0.07386	0.101459	0.00137368
14.0575	0.283099	0.0573055	0.84109	0.0745124	0.0996116	0.00146829
14.3075	0.271004	0.0516373	0.831868	0.0765025	0.0977268	0.00153225
14.5578	0.262103	0.0492575	0.823201	0.0773863	0.0957493	0.00162529
14.8081	0.251628	0.0449047	0.814261	0.0783552	0.0937779	0.00173705
15.0581	0.242866	0.0423822	0.806206	0.0780485	0.0918453	0.00176136
15.3083	0.233509	0.0400658	0.797792	0.0768288	0.0900677	0.00161542
15.5583	0.223017	0.0373182	0.789414	0.0761415	0.0883217	0.00145582
15.8086	0.212167	0.0342583	0.779117	0.0751087	0.0864626	0.00154082
16.0589	0.203223	0.0322451	0.770045	0.0732034	0.0845743	0.00183981
16.3092	0.194494	0.0286752	0.761596	0.0717654	0.0829065	0.00228595
16.5592	0.187192	0.0276489	0.752762	0.0703311	0.0813668	0.00259585
16.8092	0.180673	0.0263014	0.74323	0.0681731	0.0800467	0.0029662
17.0594	0.1738	0.0252623	0.734182	0.0685706	0.078823	0.00355906
17.3097	0.16732	0.0244526	0.724268	0.0686949	0.0778052	0.0041622
17.5597	0.163155	0.0249682	0.713836	0.0721919	0.0768575	0.00478584
17.81	0.158515	0.0249367	0.704245	0.0760628	0.075945	0.00533011
18.0603	0.154631	0.0242634	0.694502	0.0790531	0.0750976	0.00585127
18.3106	0.151113	0.0234841	0.684412	0.0822975	0.0743139	0.00624711
18.5606	0.147919	0.0230985	0.673912	0.0876546	0.0736498	0.00641009
18.8108	0.144205	0.022304	0.663523	0.0922956	0.0729994	0.00660509
19.0611	0.140668	0.0215757	0.654398	0.0974946	0.0724072	0.00668595
19.3111	0.137206	0.0217407	0.643616	0.10054	0.0717804	0.00673482
19.5611	0.133578	0.0206809	0.632912	0.106426	0.0710904	0.00668307
19.8114	0.129989	0.0193649	0.624571	0.109549	0.0703867	0.0066147
20.0614	0.127235	0.0186101	0.615391	0.110653	0.0697195	0.00657554
20.3114	0.124568	0.0176952	0.606839	0.114144	0.0691314	0.0065146
20.5617	0.122005	0.0164403	0.598954	0.115713	0.0685333	0.00645794
20.8119	0.119231	0.015793	0.591378	0.117471	0.067939	0.00640521
21.0619	0.11667	0.015764	0.583524	0.119777	0.0674399	0.00626301
21.3119	0.114021	0.0154584	0.575204	0.121583	0.0669864	0.00620228
21.5622	0.111988	0.0146216	0.570758	0.125876	0.0666314	0.00602779
21.8125	0.109965	0.0137198	0.565326	0.127396	0.0663151	0.00583209
22.0628	0.10809	0.0132506	0.558871	0.131646	0.0659909	0.00558599
22.3131	0.105935	0.012378	0.551292	0.135412	0.0656886	0.00547401
22.5631	0.103947	0.0120054	0.54308	0.136115	0.0655122	0.00535562
22.8133	0.102229	0.0118829	0.53756	0.138258	0.0653993	0.00535686
23.0636	0.100596	0.0115172	0.531399	0.140676	0.0652532	0.00540748
23.3139	0.0989616	0.0108348	0.526219	0.143478	0.0651164	0.00541013
23.5639	0.0974118	0.0106026	0.522519	0.147612	0.0650025	0.005393
23.8142	0.0958336	0.0108764	0.5152	0.15032	0.0648266	0.00547412
24.0642	0.0947224	0.0113272	0.508854	0.153131	0.0646013	0.00553014
24.3144	0.0935415	0.0115434	0.501835	0.153765	0.0644511	0.00573737
24.5644	0.0927414	0.0120801	0.496602	0.155282	0.0643082	0.00587874
24.8147	0.0921413	0.0125035	0.492805	0.158751	0.0641718	0.00608066
25.0647	0.0916124	0.013028	0.486166	0.161635	0.0640416	0.00625616
25.3147	0.0913355	0.013741	0.478502	0.16306	0.0639451	0.00642074
25.565	0.0912042	0.0144514	0.470909	0.165299	0.0637636	0.00661458
25.8153	0.0916003	0.0156129	0.464281	0.167711	0.0635107	0.00678193
26.0656	0.0922848	0.0167514	0.4588	0.169799	0.0633581	0.00695321
26.3156	0.0929622	0.0175335	0.454191	0.172661	0.0632118	0.00707555
26.5656	0.0936704	0.0180175	0.449285	0.174726	0.0630789	0.0072212
26.8158	0.0941095	0.0183851	0.443154	0.175052	0.0630229	0.00736784
27.0661	0.0947145	0.0188977	0.436344	0.173529	0.0629143	0.00740004
27.3161	0.0952476	0.0193265	0.431479	0.173923	0.0627633	0.00737593
27.5664	0.0956869	0.0197869	0.427455	0.175235	0.062653	0.00731382
27.8167	0.0960601	0.0202815	0.424059	0.175978	0.0625845	0.00729975
28.0667	0.0959792	0.0202724	0.418334	0.174075	0.0625452	0.00733346
28.3169	0.0954804	0.0200544	0.412689	0.173885	0.0624484	0.00732814
28.5669	0.0949495	0.0199397	0.40704	0.173855	0.0623483	0.00735512
28.8172	0.0942407	0.0198024	0.401235	0.173529	0.0622632	0.00732203
29.0672	0.0934328	0.0194656	0.396465	0.1741	0.0621401	0.00729819
29.3175	0.0925587	0.0190421	0.391868	0.175338	0.0619737	0.00730069
29.5678	0.091654	0.0184865	0.385014	0.174848	0.0619022	0.00734917
29.8178	0.090735	0.0177239	0.378375	0.174183	0.0618389	0.00746444
30.0681	0.0899524	0.0169307	0.371287	0.173215	0.0618238	0.00755377
30.3181	0.089405	0.0161094	0.364917	0.172916	0.0617988	0.00759335
30.5681	0.0892337	0.0154022	0.359351	0.172174	0.0616924	0.00762056
30.8181	0.0891431	0.014872	0.352589	0.170178	0.0616301	0.00765273
31.0683	0.0892899	0.0143556	0.347233	0.169413	0.0615314	0.00759498
31.3183	0.0897088	0.0140663	0.342158	0.168738	0.0613969	0.00751239
31.5686	0.0902768	0.0136654	0.337506	0.168378	0.0613139	0.00749425
31.8186	0.0909101	0.0132281	0.333572	0.168033	0.0611939	0.00745458
32.0689	0.0916772	0.0128375	0.329397	0.167144	0.0610925	0.00737703
32.3189	0.0926622	0.0124736	0.324517	0.165267	0.0609524	0.00727887
32.5692	0.0934092	0.0118148	0.320203	0.163802	0.0608432	0.00719599
32.8192	0.0941601	0.0110928	0.315452	0.162085	0.0608304	0.00716855
33.0694	0.0950093	0.0103665	0.312146	0.161084	0.0608122	0.00721103
33.3197	0.0958321	0.00995091	0.307804	0.159228	0.0608251	0.00735751
33.5697	0.0965279	0.0094869	0.303491	0.157197	0.0608552	0.00753265
33.82	0.0968619	0.00893248	0.298246	0.154056	0.0608969	0.00767223
34.07	0.0970971	0.00841405	0.293349	0.151092	0.0609704	0.00785209
34.3203	0.0973637	0.00834141	0.288217	0.147832	0.0609675	0.00802135
34.5703	0.0973143	0.00798059	0.283111	0.144651	0.060995	0.00823306
34.8203	0.0974545	0.00791517	0.278114	0.141592	0.0610019	0.00841892
35.0706	0.097537	0.00805754	0.272995	0.138503	0.0609822	0.00858071
35.3208	0.0975208	0.008307	0.267679	0.135505	0.0610234	0.00875219
35.5708	0.0975059	0.0082895	0.263037	0.133026	0.0610897	0.00889213
35.8211	0.0975993	0.00831937	0.257531	0.129932	0.061124	0.00898485
36.0711	0.0978227	0.0085484	0.252473	0.127346	0.0611234	0.00903975
36.3214	0.0980239	0.00904582	0.247137	0.124523	0.0610911	0.00900869
36.5717	0.0980082	0.0091099	0.242324	0.122709	0.0611265	0.00903058
36.8219	0.0977774	0.00933896	0.238408	0.121852	0.0611149	0.0090097
37.0719	0.0971809	0.0090765	0.234184	0.120695	0.061109	0.00892921
37.3219	0.0965386	0.00887832	0.230225	0.11924	0.0611422	0.00891216
37.5719	0.0959084	0.00858923	0.227101	0.118372	0.0611554	0.00881993
37.8222	0.0952365	0.00851226	0.224527	0.118205	0.0611433	0.00870174
38.0722	0.0944692	0.00858733	0.222724	0.118763	0.0611881	0.00858299
38.3225	0.0935931	0.0087818	0.22149	0.120081	0.061255	0.00853484
38.5725	0.0927581	0.00871502	0.220382	0.121007	0.0613328	0.00853103
38.8228	0.0920444	0.00853521	0.219303	0.121869	0.0614222	0.00855128
39.0731	0.0914181	0.00808445	0.218026	0.121858	0.061505	0.00849092
39.3233	0.0909638	0.00803593	0.216742	0.120779	0.061611	0.00849404
39.5733	0.0903776	0.007844	0.21589	0.120359	0.0616975	0.00846914
39.8236	0.0897107	0.00770676	0.213584	0.118549	0.0617384	0.0084238
40.0739	0.0890419	0.00745757	0.209974	0.115374	0.0617637	0.00840854
40.3242	0.0883248	0.00714201	0.206068	0.111686	0.0618348	0.00848523
40.5744	0.0875586	0.00660063	0.201769	0.107913	0.0619297	0.00851741
40.8244	0.08675	0.00604138	0.197435	0.104672	0.062003	0.00853162
41.0747	0.0858027	0.00555645	0.193116	0.101381	0.0620286	0.00849124
41.325	0.0849252	0.00510838	0.189203	0.0987006	0.0620523	0.00855825
41.575	0.0840872	0.00458642	0.185503	0.0967561	0.0621072	0.00859477
41.8253	0.0832567	0.00405881	0.181716	0.0950433	0.0621777	0.0085929
42.0753	0.0824451	0.00348716	0.178618	0.0940668	0.0622713	0.00864856
42.3256	0.0816148	0.00287157	0.175935	0.0930062	0.062344	0.00867692
42.5758	0.0808683	0.00231044	0.173168	0.0919581	0.0623383	0.00860471
42.8258	0.0801928	0.0019729	0.170389	0.090484	0.0623201	0.00855178
43.0761	0.079435	0.00174959	0.167398	0.0882679	0.0623312	0.00855456
43.3264	0.0786871	0.00187204	0.165242	0.0868467	0.0623217	0.00851512
43.5767	0.0778112	0.00210743	0.162852	0.0846791	0.0623124	0.00843114
43.8269	0.0768719	0.00238083	0.159713	0.0815699	0.0622493	0.0083883
44.0772	0.0759089	0.00263165	0.156024	0.0775808	0.0621862	0.00841491
44.3272	0.0749504	0.00297951	0.152262	0.0733823	0.062113	0.00842487
44.5775	0.0740118	0.00327122	0.148605	0.0691932	0.0620911	0.00846011
44.8275	0.073016	0.0034239	0.145135	0.0652449	0.0621008	0.00854408
45.0778	0.0720363	0.00349463	0.141922	0.0616712	0.0621443	0.00872837
45.3281	0.071122	0.00345905	0.139342	0.0586288	0.0621644	0.0088734
45.5783	0.070195	0.0033094	0.136885	0.0556611	0.0622246	0.00899229
45.8286	0.0692814	0.00310782	0.134574	0.0530884	0.0622643	0.00914076
46.0786	0.0683256	0.00289278	0.133179	0.0517232	0.0623621	0.00923078
46.3289	0.0674532	0.0027394	0.131968	0.0503506	0.0624201	0.00929057
46.5792	0.0665895	0.00254754	0.130195	0.0482311	0.0624377	0.00934732
46.8292	0.0657383	0.0023913	0.128428	0.046165	0.0624859	0.0092568
47.0794	0.0650149	0.00239847	0.126376	0.0434623	0.0625095	0.00913402
47.3294	0.0643346	0.00240113	0.124276	0.0403695	0.0624802	0.00897996
47.5797	0.0636858	0.00238345	0.122077	0.0371117	0.0624308	0.00882335
47.8297	0.0631149	0.00238634	0.119208	0.0329613	0.0623513	0.00874677
48.08	0.0626543	0.00242342	0.116497	0.0288673	0.0623085	0.00872294

## Sheet: Fig6a
cluster	label	SNE-1	SNE-2
1	Anisomycin-control	-65.6722	5.74003
1	HY-122716	41.5694	-7.71503
1	HY-14201	-36.9029	-15.0052
1	P1135	-6.69179	-12.9867
1	S1029	13.1485	18.1697
1	S1299	-31.384	28.6109
1	S2208	-6.42948	-10.6032
1	S2382	-0.227535	61.1711
1	S2423	22.4825	53.3955
1	S2562	-1.41283	5.5885
1	S2851	31.7668	14.5002
1	S5191	-9.47826	-0.471322
2	HY-101028	47.2443	-2.92631
2	HY-101249	-21.0654	-28.5618
2	HY-101267	-5.68588	36.281
2	HY-101278	20.2952	-6.812
2	HY-101331	-39.3738	-9.32392
2	HY-101383	-34.4282	-43.3652
2	HY-10161	22.3569	-46.3361
2	HY-101611	28.7949	12.2607
2	HY-101716	-34.1597	32.1045
2	HY-10172	-51.0304	17.7855
3	HY-14179	-6.5653	-11.5924
3	S2053	6.63477	-4.88137
3	S4238	-3.69401	1.53136
3	S7650	13.7889	-34.9337
4	Anisomycin-control	-65.3715	5.13519
4	Anisomycin-control	-65.1402	6.462
4	Bortezomib-control	34.8556	37.2307
4	DMSO	-8.02667	6.67487
4	HY-100129	12.9686	21.8699
4	HY-100400A	35.4578	-7.93695
4	HY-100902	7.90257	-0.901789
4	HY-101793	23.0641	-35.3737
4	HY-104021	40.475	-4.05511
4	HY-108322	14.0248	-14.6183
4	HY-112612A	-38.633	-16.1346
4	HY-112737	-37.6659	-9.4203
4	HY-117970	3.20606	21.0438
4	HY-12216	29.6582	8.15268
4	HY-12305	-6.70283	38.9359
4	HY-12331	-1.26077	59.3528
4	HY-12628	-3.98832	14.7484
4	HY-15043	-39.969	-10.1597
4	HY-15223	-9.53054	-4.37771
4	HY-15816	19.0914	-50.7091
4	HY-15979A	22.6718	-39.263
4	HY-18772	41.5359	-6.13988
4	HY-19797A	-35.1596	-44.6625
4	HY-19957	6.94036	-30.9358
4	HY-B0411	-27.2487	-35.2608
4	S0993	6.18461	10.2794
4	S1013	21.4884	51.905
4	S1040	19.9149	-34.047
4	S1191	-2.72737	-9.56068
4	S1378	36.8058	11.3753
4	S1573	12.1323	5.43214
4	S3022	-7.63202	41.2661
4	S3718	-0.134678	11.8636
4	S3802	-24.7893	-32.9173
4	S4099	-0.480536	0.925926
4	S4603	2.74737	7.53193
4	S4953	0.650153	-4.99589
4	S5754	36.3518	14.9092
4	S5808	-2.77644	7.22161
4	S7252	-31.5619	34.7929
4	S7470	-33.1652	32.4361
4	S7559	-7.82219	15.3441
4	S7998	36.5378	15.1677
4	S8034	-2.55696	-0.416059
4	S8101	20.4881	52.8526
5	Bortezomib-control	34.7209	36.332
5	Bosutinib-control	11.6627	-70.2177
5	DMSO	-1.15884	-6.97157
5	HY-100494	-7.38774	37.0532
5	HY-100949	18.6058	8.46982
5	HY-101192	-9.96787	1.21773
5	HY-108710	-34.1036	-13.6932
5	HY-11010	19.9847	54.2742
5	HY-111482	30.1556	15.6672
5	HY-12795	-36.2053	32.3741
5	HY-12975	-51.7562	16.6321
5	HY-13057	16.1812	-6.97778
5	HY-132228	-10.4568	38.8988
5	HY-13327	-31.8038	-10.951
5	HY-137506	0.877098	62.2784
5	HY-15431	36.1227	14.1429
5	HY-15682	-28.2086	-31.1869
5	HY-70044	8.38114	-56.7414
5	S2256	8.48131	-4.77715
6	DMSO	-12.1788	-0.783686
6	E0939	2.078	-0.826143
6	E1002	-6.23431	-3.33306
6	Fostamatinib-control	66.6451	9.32769
6	HY-100011	-36.2455	-16.6205
6	HY-100025A	-30.667	-6.37465
6	HY-100218A	21.6887	54.447
6	HY-101772	1.50928	60.2483
6	HY-101910	1.5133	60.2973
6	HY-101957	-2.67308	-9.91008
6	HY-103666	-7.89857	5.97336
6	HY-112218	-18.9264	-6.2435
6	HY-116451	-25.054	-29.3091
6	HY-120356A	-32.6834	-11.9747
6	HY-124628	14.1742	2.09507
6	HY-126074	-39.958	-13.3054
6	HY-12661A	-8.25398	41.4585
6	HY-12836A	0.238901	-32.3224
6	HY-13070	-6.9581	-7.32474
6	HY-131003	45.9978	-27.0903
6	HY-134772	46.7278	-27.5511
6	HY-134923	28.7835	15.4888
6	HY-136530	-34.7002	-6.28251
6	HY-136660	-34.953	30.1959
6	HY-139139	20.088	6.18238
6	HY-15100	-9.6955	21.2695
6	HY-15338	20.6169	-35.97
6	HY-15425A	3.03069	2.66717
6	HY-17002	-41.2845	-6.76781
6	HY-17026	-50.8409	18.214
6	HY-19618	12.8438	17.139
6	HY-N7368	-5.78107	20.1147
6	S1030	20.5711	52.991
6	S1192	-32.0264	31.1764
6	S1497	-33.2007	29.3723
6	S1737	-42.5262	-13.623
6	S2116	10.1131	10.1988
6	S2167	-1.69231	7.58371
6	S2391	-10.7588	4.74445
6	S2807	-31.8189	-8.54405
6	S3056	11.4371	-20.9448
7	Bortezomib-control	34.5047	37.5613
7	Bortezomib-control	33.8498	37.8425
7	Bortezomib-control	33.5871	37.9686
7	DMSO	7.42837	15.5537
7	DMSO	4.69536	5.79213
7	HY-10095	-34.7209	-44.0576
7	HY-117985B	-1.97341	6.29758
7	HY-122445	-16.0453	-0.759302
7	HY-122641B	47.0796	-28.5169
7	HY-124838	46.3792	-5.66578
7	HY-128583	-4.16894	9.24236
7	HY-13909	-6.47251	40.6551
7	HY-14823	35.5005	-7.92391
7	HY-15466	-51.0319	18.1972
7	HY-15505	18.9145	-51.0095
7	HY-15847	14.0185	3.12901
7	HY-17620	43.7627	-6.61816
7	HY-18627A	-41.2376	-7.79869
7	HY-19620	-52.6045	16.5704
7	HY-70059	4.65439	-9.75972
7	S1267	-0.0908423	57.0548
7	S1322	-22.6325	-31.3837
7	S2283	-5.08417	11.5415
7	S2610	-4.15465	8.21769
7	S4538	2.69246	5.08833
7	S5667	-37.8573	-7.11309
7	S5939	-15.3048	-6.819
7	S7025	-15.9878	-13.3168
7	S7028	-8.66087	-13.8759
7	S7721	-17.5401	59.694
7	S8817	0.688607	-35.0552
7	S9192	6.59408	-9.45893
8	DMSO	27.8635	9.72813
8	HY-101867	-1.00293	11.5047
8	HY-103138A	26.9379	11.9349
8	HY-103309	-15.0812	16.8031
8	HY-103360	-17.4203	14.7219
8	HY-112762	12.8839	-14.7205
8	HY-132192	2.25892	58.6053
8	HY-13228	47.5557	-5.77705
8	HY-13238	-3.9615	-7.88482
8	HY-13260	22.9172	-35.3069
8	HY-133125	-37.6667	-11.5987
8	HY-13314	46.7411	-27.9246
8	HY-134476	-7.17073	40.2572
8	HY-134661A	-8.96372	-8.79122
8	HY-13520	-37.051	33.6357
8	HY-136057	-5.05604	39.7621
8	HY-136351	-34.8054	-44.3618
8	HY-136427	7.64128	8.09639
8	HY-136788	-7.77178	15.9829
8	HY-138365	-2.32701	-18.5764
8	HY-138768	-6.45609	-4.50282
8	HY-18683	11.7154	9.37327
8	HY-19564	-7.5096	7.44925
8	HY-N2237	-5.04624	15.2395
8	S1438	-8.65016	-2.12459
8	S1579	7.52807	-31.4765
8	S1623	0.504067	11.6015
8	S4182	-5.06617	-0.872923
9	DMSO	11.5553	-4.0395
9	Fostamatinib-control	66.6047	10.4667
9	HY-101441	4.8865	-8.95796
9	HY-101533	5.58472	-13.4012
9	HY-10302	41.8196	-7.19336
9	HY-103095	3.80604	-8.87667
9	HY-103104	42.2616	-5.8984
9	HY-10457	43.4863	-5.47153
9	HY-10627A	4.24919	-0.707835
9	HY-107414	7.68348	-33.9938
9	HY-108317	13.1491	18.3877
9	HY-108331	43.9494	-8.07175
9	HY-10898	11.7272	2.90638
9	HY-109588	40.893	-3.52998
9	HY-119940	-14.8833	-54.4615
9	HY-120588	-9.48124	-2.85115
9	HY-120689	-9.19819	10.6086
9	HY-122586	22.7836	-6.12502
9	HY-122705	20.3218	-10.704
9	HY-12358	31.5336	10.654
9	HY-12365	-33.8521	-7.53929
9	HY-124733A	-38.94	-8.0024
9	HY-12494	35.1714	10.6632
9	HY-126254	-27.9105	-33.6095
9	HY-12693	18.5413	15.8692
9	HY-12697	41.5319	-4.26324
9	HY-14348	22.0009	-8.3532
9	HY-14418	14.8899	-12.4681
9	HY-15895	-21.4155	-28.7873
9	HY-N0720	-3.38454	4.91615
9	S1098	21.6562	-6.77765
9	S1208	-37.0885	7.4406
9	S1393	-37.2049	7.85363
9	S1396	21.5478	-7.06996
9	S1622	-52.931	17.0727
9	S1899	-19.6739	1.82514
9	S2217	-17.7812	59.4682
9	S2322	9.7292	-8.69356
9	S2809	-1.20686	11.5379
9	S2814	-16.1487	-2.79361
9	S3951	-39.581	-9.44698
9	S3996	1.57939	-9.22182
9	S4090	-24.6916	-32.1668
9	S4114	-0.0669275	1.87216
9	S4144	-34.8438	27.5307
9	S4506	1.24898	4.801
9	S4552	1.55468	-0.372944
9	S4665	-1.81028	4.78346
9	S4722	-3.08582	6.57012
9	S4952	0.933352	4.75924
9	S4980	0.0558317	0.323003
9	S5001	33.1905	13.1584
9	S5004	2.32074	7.04826
9	S5058	0.054666	-1.70624
9	S5059	-16.9516	60.4573
9	S5069	7.55405	5.81057
9	S5078	3.98709	-34.425
9	S5098	-22.1149	-31.9311
9	S5194	9.72599	7.44481
9	S5195	10.097	-21.7358
9	S5234	21.5472	-37.4522
9	S5240	4.28446	-34.8896
9	S5241	4.8907	0.794592
9	S5248	-3.44362	-2.84987
9	S5280	2.75727	-11.608
9	S5293	1.36332	3.9262
9	S5327	3.87002	2.97224
9	S5407	-13.9948	19.5954
9	S5554	21.7065	51.2264
9	S5608	0.316301	0.0971564
9	S5898	7.48594	-16.2934
9	S7960	14.1161	-9.50166
10	Doxorubicin-control	-29.4059	52.3592
10	Doxorubicin-control	-30.8247	50.9168
10	Doxorubicin-control	-30.7677	52.919
10	HY-100339	15.5777	11.223
10	HY-100471	7.72331	17.761
10	HY-100716	3.02332	-34.3645
10	HY-10126	47.0828	-5.64683
10	HY-101442	-7.50188	1.88823
10	HY-101568	12.0569	13.263
10	HY-101712	-37.0038	-11.1273
10	HY-10180	10.2793	-33.4272
10	HY-102048	-7.91772	42.3047
10	HY-10235	-32.7122	34.032
10	HY-10346	0.970679	59.5844
10	HY-107429	-10.4521	38.4612
10	HY-116814	16.6691	-5.48723
10	HY-117226A	33.5879	9.01028
10	HY-117288A	-6.43048	20.3611
10	HY-117656	-39.1043	-15.2484
10	HY-119738A	-6.60721	9.34031
10	HY-128341	23.3278	-38.4151
10	HY-13062	-52.0162	17.3386
10	HY-13340	-5.08583	-6.77672
10	HY-15307	21.012	-35.4548
10	HY-15589	19.3911	2.72107
10	HY-B0596A	-40.6485	-8.546
10	HY-U00426	-14.4944	-54.1386
10	HY-U00459	-30.4369	-11.1355
10	S0325	-14.7434	9.68827
10	S1025	3.76187	-31.2971
10	S1150	-0.985395	60.6445
10	S3604	-36.9957	7.92622
10	S3843	5.29705	-0.386607
10	S4107	1.63111	9.41115
10	S5345	-34.8342	-14.721
10	S5450	-33.2036	-7.85325
10	S6473	1.57279	-21.5569
11	Doxorubicin-control	-30.3032	53.4228
11	HY-100768	30.1923	4.3905
11	HY-106157	-4.7999	-0.843911
11	HY-107641	-5.64566	-14.1382
11	HY-13686	3.14474	-30.0448
11	HY-18053	45.9225	-3.66416
11	HY-U00177	23.9675	-37.8772
11	S0869	16.3469	5.65893
11	S1044	-9.13258	11.0317
11	S1367	23.242	54.5937
11	S4298	-6.43666	-10.4526
11	S8162	29.0975	16.2105
11	S9288	2.4064	62.0093
12	Anisomycin-control	-64.9828	6.09813
12	Anisomycin-control	-66.0921	5.1922
12	DMSO	-23.2257	-27.5727
12	DMSO	-2.75598	-5.53126
12	DMSO	1.84124	17.5977
12	HY-105327	-12.6855	-8.08245
12	HY-124729	0.21145	-32.2798
12	HY-13060	21.2404	-37.5318
12	HY-131060	-0.29554	-35.2078
12	HY-15145	-50.5392	17.5335
12	HY-15531	-30.6903	30.3166
12	HY-15650	10.1684	1.33992
12	HY-15762	-37.5242	-12.1395
12	HY-50098A	-7.55892	42.4883
12	HY-70072	4.36639	13.6173
12	HY-75800	-11.5688	9.15533
12	HY-B0137	16.3833	-1.73951
12	HY-B0661	32.1474	4.1091
12	S1022	-8.7466	8.28235
12	S1207	21.6911	-38.8619
12	S3611	-33.8075	29.8915
12	S3842	-4.29626	5.71665
12	S4944	46.0977	-28.0006
12	S5243	33.6846	13.1376
12	S5685	-43.8268	-8.87229
12	S7810	2.71849	-29.7509
13	Anisomycin-control	-64.0225	5.10322
13	DMSO	-5.76517	7.41999
13	HY-112792	10.8556	-11.5621
13	HY-122022	16.5044	-5.65954
13	HY-126241	15.2618	-35.237
13	HY-130613	13.4522	-11.0731
13	HY-16271	-7.31143	3.82569
13	HY-16510	-21.1077	8.39127
13	S1014	7.34547	-58.1502
Anisomycin-control	Bortezomib-control	35.1756	37.4048
Anisomycin-control	Fostamatinib-control	66.9667	9.86647
Anisomycin-control	HY-101217	-8.75014	-17.9292
Anisomycin-control	HY-107457A	22.2388	52.2629
Anisomycin-control	HY-123820	44.0785	-2.61904
Anisomycin-control	HY-134957	-18.9027	0.938904
Anisomycin-control	HY-15599	-43.9054	-8.88922
Anisomycin-control	HY-50291	-0.586919	-1.60507
Anisomycin-control	S1055	6.77555	6.33487
Anisomycin-control	S2111	-13.6532	-13.7886
Anisomycin-control	S3975	-2.80245	-3.38278
Anisomycin-control	S7048	-34.2375	34.766
Bortezomib-control	DMSO	5.4477	8.70244
Bortezomib-control	HY-100246	-13.9008	-53.3652
Bortezomib-control	HY-10232	2.4224	8.30132
Bortezomib-control	HY-109562A	-16.6181	15.4257
Bortezomib-control	HY-115677	20.2985	-33.6036
Bortezomib-control	HY-129111	-10.1047	21.8352
Bortezomib-control	HY-14149	9.01125	-16.3126
Bortezomib-control	HY-16901	-40.0151	-12.8977
Bortezomib-control	HY-N0119	-10.0233	2.9219
Bortezomib-control	S1302	-14.9332	8.44099
Bortezomib-control	S2542	24.2273	-3.99864
Bortezomib-control	S5003	-4.82892	7.91812
Bortezomib-control	S8144	-36.0795	7.36308
Bosutinib-control	DMSO	-1.85813	4.56155
Bosutinib-control	HY-100183	15.9616	7.58502
Bosutinib-control	HY-102041	13.7065	-1.97676
Bosutinib-control	HY-109120	-35.0049	-43.9103
Bosutinib-control	HY-115038	-24.1762	-0.196269
Bosutinib-control	HY-12833	10.8916	22.4302
Bosutinib-control	HY-135146	10.0402	23.2462
Bosutinib-control	HY-15614	-35.3761	32.171
Bosutinib-control	HY-50669A	3.33383	7.99402
Bosutinib-control	S1060	20.4814	-7.65332
Bosutinib-control	S2114	-0.0724603	-12.16
Bosutinib-control	S3982	4.20363	0.179564
Bosutinib-control	S7083	21.3441	52.1751
CDK inhibitors/ DNA damage	HY-100882	41.3705	-2.0259
CDK inhibitors/ DNA damage	HY-100888	47.1232	-25.6297
CDK inhibitors/ DNA damage	HY-100901	29.0055	10.7687
CDK inhibitors/ DNA damage	HY-101032	-0.757313	-3.56075
CDK inhibitors/ DNA damage	HY-101039A	-27.4469	-33.5592
CDK inhibitors/ DNA damage	HY-101068	-35.7617	6.81336
CDK inhibitors/ DNA damage	HY-101091	1.53421	59.1131
CDK inhibitors/ DNA damage	HY-10110	-0.481821	-13.6299
CDK inhibitors/ DNA damage	HY-15744	-14.7949	-18.6152
CDK inhibitors/ DNA damage	S7952	20.1065	1.95076
CDK inhibitors/ DNA damage	S7954	-0.0652076	57.1133
Cytoskeletal signaling	DMSO	-23.527	-26.3243
Cytoskeletal signaling	DMSO	-2.2988	9.80667
Cytoskeletal signaling	HY-106994A	-18.2459	-7.2206
Cytoskeletal signaling	HY-112723	3.32929	-16.1832
Cytoskeletal signaling	HY-124293	41.008	-6.40777
Cytoskeletal signaling	HY-13009	-33.0285	-9.04718
Cytoskeletal signaling	HY-13106	-22.1908	-33.0925
Cytoskeletal signaling	HY-15320	7.81592	17.5939
DNA damage: double-stranded breaks	DMSO	6.03761	-11.1511
DNA damage: double-stranded breaks	HY-100844	1.78505	-34.6016
DNA damage: double-stranded breaks	HY-103085	-1.07451	-8.02558
DNA damage: double-stranded breaks	HY-114702	24.4237	5.43843
DNA damage: double-stranded breaks	HY-14595	-34.7297	-9.18133
DNA damage: double-stranded breaks	HY-15193	-0.924835	-4.46607
DNA damage: double-stranded breaks	HY-18325	-34.7131	-7.06741
DNA damage: double-stranded breaks	HY-19535A	21.4696	-37.9476
DNA damage: double-stranded breaks	S1011	0.343792	59.1359
DNA damage: double-stranded breaks	S4195	1.53796	-4.9318
DNA damage: double-stranded breaks	S5958	3.74046	-15.8394
DNA damage: double-stranded breaks	S9712	6.3336	-4.87241
DNA damage: synthesis inhibitors	Anisomycin-control	-64.3143	5.85923
DNA damage: synthesis inhibitors	Anisomycin-control	-65.9292	5.26274
DNA damage: synthesis inhibitors	Bosutinib-control	13.0281	-71.8621
DNA damage: synthesis inhibitors	Bosutinib-control	11.5394	-70.4537
DNA damage: synthesis inhibitors	Bosutinib-control	11.3287	-72.0329
DNA damage: synthesis inhibitors	DMSO	3.66069	5.10957
DNA damage: synthesis inhibitors	DMSO	10.6571	1.34031
DNA damage: synthesis inhibitors	Doxorubicin-control	-29.8926	52.1337
DNA damage: synthesis inhibitors	Doxorubicin-control	-29.7398	53.4532
DNA damage: synthesis inhibitors	Fostamatinib-control	67.0878	10.5694
DNA damage: synthesis inhibitors	Fostamatinib-control	65.2611	9.18433
DNA damage: synthesis inhibitors	HY-100556	22.3429	-37.7715
DNA damage: synthesis inhibitors	HY-101175	12.7475	8.94301
DNA damage: synthesis inhibitors	HY-101447A	22.886	54.2413
DNA damage: synthesis inhibitors	HY-101872A	33.8085	17.763
DNA damage: synthesis inhibitors	HY-101942	-8.19915	42.6028
DNA damage: synthesis inhibitors	HY-102060	20.4223	-10.3025
DNA damage: synthesis inhibitors	HY-103380	-14.2892	-53.4703
DNA damage: synthesis inhibitors	HY-10446	-35.8667	28.841
DNA damage: synthesis inhibitors	HY-107436	-22.2175	-29.1879
DNA damage: synthesis inhibitors	HY-117771A	-14.0405	17.4739
DNA damage: synthesis inhibitors	HY-119222	29.0157	10.3811
DNA damage: synthesis inhibitors	HY-120868	-36.7191	-5.44484
DNA damage: synthesis inhibitors	HY-122136	-5.14619	-19.4718
DNA damage: synthesis inhibitors	HY-126542	19.4171	-51.8505
DNA damage: synthesis inhibitors	HY-131453A	-25.4111	-28.5593
DNA damage: synthesis inhibitors	HY-136978	8.55361	3.82271
DNA damage: synthesis inhibitors	HY-16589	-31.0557	33.2649
DNA damage: synthesis inhibitors	HY-18671	-36.6409	30.3211
DNA damage: synthesis inhibitors	HY-19396	-7.83744	39.4723
DNA damage: synthesis inhibitors	HY-B0391	16.1613	10.3971
DNA damage: synthesis inhibitors	HY-N0290	-4.31799	22.0513
DNA damage: synthesis inhibitors	S1046	9.68739	-33.6131
DNA damage: synthesis inhibitors	S1407	16.0335	7.29602
DNA damage: synthesis inhibitors	S1979	-4.17483	21.08
DNA damage: synthesis inhibitors	S2673	-41.614	-5.67314
DNA damage: synthesis inhibitors	S2789	-37.5639	-14.8615
DNA damage: synthesis inhibitors	S3751	-24.7774	-32.7051
DNA damage: synthesis inhibitors	S7179	-21.2616	8.31938
DNA damage: synthesis inhibitors	S7397	20.8384	-33.2981
Doxorubicin-control	DMSO	1.83856	6.11127
Doxorubicin-control	HY-100233	0.426454	-35.0081
Doxorubicin-control	HY-100717	4.76384	-5.32924
Doxorubicin-control	HY-10941	-31.6844	-7.38596
Doxorubicin-control	HY-115470	8.42494	-57.3474
Doxorubicin-control	HY-128901	-35.7602	-43.7964
Doxorubicin-control	HY-13523	3.75704	21.4012
Doxorubicin-control	HY-15675	-13.4525	-53.5864
Doxorubicin-control	HY-50856	31.6765	16.0993
Doxorubicin-control	S1116	3.77658	-31.1447
Doxorubicin-control	S2150	6.23379	-35.7963
Doxorubicin-control	S4002	1.82223	-4.47431
Doxorubicin-control	S7156	11.4308	-2.69095
Fostamatinib-control	Bortezomib-control	33.5951	37.1283
Fostamatinib-control	Fostamatinib-control	66.4737	10.0813
Fostamatinib-control	HY-101280	-23.9262	-31.1861
Fostamatinib-control	HY-107535	2.61425	25.283
Fostamatinib-control	HY-112274	-6.59584	38.9544
Fostamatinib-control	HY-13997	43.9484	-4.4058
Fostamatinib-control	HY-16785	33.1221	12.4203
Fostamatinib-control	HY-B2154	-4.53267	-6.7847
Fostamatinib-control	S1300	16.5634	8.12145
Fostamatinib-control	S2528	-26.4882	-31.7813
Fostamatinib-control	S5002	-4.30718	2.01647
Fostamatinib-control	S8134	4.88602	3.6012
GPCR/ Neuronal signaling	HY-102075B	7.94919	-24.8895
GPCR/ Neuronal signaling	HY-141644	-31.4912	-8.25827
GPCR/ Neuronal signaling	HY-18744	32.6858	4.91317
GPCR/ Neuronal signaling	HY-19352	-13.3018	1.41963
GPCR/ Neuronal signaling	HY-50710	-31.9809	33.8177
GPCR/ Neuronal signaling	HY-A0119	12.0968	-6.19147
GPCR/ Neuronal signaling	HY-B0442A	-13.9298	18.0161
GPCR/ Neuronal signaling	HY-B0584	-15.9987	-13.2995
GPCR/ Neuronal signaling	HY-N1463	47.0652	-3.04617
GPCR/ Neuronal signaling	S1144	-1.64959	12.7613
GPCR/ Neuronal signaling	S1148	-9.29325	41.8999
GPCR/ Neuronal signaling	S1241	-17.0183	59.8591
GPCR/ Neuronal signaling	S1859	13.3923	8.44368
GPCR/ Neuronal signaling	S2246	-18.2351	0.831476
GPCR/ Neuronal signaling	S2280	-11.4219	4.28286
GPCR/ Neuronal signaling	S2302	0.871393	-2.37692
GPCR/ Neuronal signaling	S2308	-6.22064	3.6152
GPCR/ Neuronal signaling	S2318	-16.2632	4.22813
GPCR/ Neuronal signaling	S2338	-9.63833	21.1574
GPCR/ Neuronal signaling	S2403	16.8607	15.1206
GPCR/ Neuronal signaling	S2496	20.5621	1.41739
GPCR/ Neuronal signaling	S2524	8.83944	-4.09316
GPCR/ Neuronal signaling	S2525	5.04224	-7.82178
GPCR/ Neuronal signaling	S2554	-13.5655	1.26801
GPCR/ Neuronal signaling	S2560	4.92848	-36.255
GPCR/ Neuronal signaling	S2588	21.1618	-4.84455
GPCR/ Neuronal signaling	S2593	-4.22274	7.10416
GPCR/ Neuronal signaling	S2603	-27.0487	-4.2037
GPCR/ Neuronal signaling	S2625	46.3809	-26.5622
GPCR/ Neuronal signaling	S2736	47.3531	-28.136
GPCR/ Neuronal signaling	S2741	-38.7788	-15.959
GPCR/ Neuronal signaling	S2788	6.64238	-0.296558
GPCR/ Neuronal signaling	S2840	-13.1605	7.72721
GPCR/ Neuronal signaling	S2874	-0.616925	15.0839
GPCR/ Neuronal signaling	S7935	19.8998	-38.0697
Kinases	Bortezomib-control	35.8142	37.0184
Kinases	HY-121585	22.8497	-7.40566
Kinases	HY-18665	-5.90847	41.0715
Kinases	HY-U00433A	10.3434	10.1982
Kinases	S1178	20.4012	-38.7648
Kinases	S1908	1.61643	-6.44187
Kinases	S2920	7.54983	-16.223
Kinases	S3895	6.28927	1.70425
Kinases	S4759	7.33827	4.81046
No response	Anisomycin-control	-66.0901	6.38685
No response	Anisomycin-control	-65.0355	5.51914
No response	Anisomycin-control	-65.103	5.52403
No response	Anisomycin-control	-64.7287	4.92135
No response	Bortezomib-control	35.356	37.2822
No response	Bortezomib-control	33.5044	38.4962
No response	Bortezomib-control	34.9229	38.5365
No response	Bortezomib-control	34.9667	37.2172
No response	Bortezomib-control	35.2346	37.9284
No response	Bosutinib-control	11.7339	-71.0439
No response	Bosutinib-control	12.067	-71.7018
No response	Bosutinib-control	13.3308	-71.6689
No response	Bosutinib-control	12.6429	-71.3404
No response	Bosutinib-control	10.8699	-70.9033
No response	Bosutinib-control	12.3699	-71.3178
No response	Bosutinib-control	12.3153	-70.1929
No response	Bosutinib-control	11.5164	-71.2747
No response	Bosutinib-control	13.1303	-70.9323
No response	c	34.7469	13.4118
No response	DMSO	-4.70423	5.48219
No response	DMSO	13.6469	1.59619
No response	DMSO	3.5155	6.68905
No response	DMSO	12.4141	13.5589
No response	DMSO	13.5747	-13.1556
No response	DMSO	0.251463	8.22295
No response	DMSO	-2.14355	2.51703
No response	DMSO	3.00095	3.58043
No response	DMSO	-0.655395	-13.9169
No response	DMSO	13.5778	-6.53592
No response	DMSO	0.574362	2.11992
No response	DMSO	18.313	-4.629
No response	DMSO	-12.434	-6.95618
No response	DMSO	6.4358	2.12707
No response	DMSO	22.5506	-1.57106
No response	Doxorubicin-control	-30.2468	51.678
No response	Doxorubicin-control	-30.9022	53.2399
No response	Doxorubicin-control	-30.4903	53.7009
No response	Doxorubicin-control	-30.2161	51.9244
No response	Doxorubicin-control	-31.4964	52.7733
No response	Doxorubicin-control	-30.3927	52.8344
No response	Doxorubicin-control	-30.7178	51.0034
No response	E0144	7.89698	-22.3281
No response	E0814	5.05801	-35.0407
No response	E0826	4.38377	-6.79348
No response	Fostamatinib-control	66.1041	9.73576
No response	Fostamatinib-control	67.4587	10.0536
No response	Fostamatinib-control	65.9087	9.54559
No response	Fostamatinib-control	67.0712	9.17004
No response	Fostamatinib-control	66.8869	9.95753
No response	Fostamatinib-control	65.2346	10.0931
No response	HY-100003	-16.9656	15.0565
No response	HY-100007	3.76556	1.13928
No response	HY-100017	0.891698	-10.084
No response	HY-100018	4.8735	-33.9263
No response	HY-100019	18.4723	-51.221
No response	HY-100020	-35.5243	-43.8328
No response	HY-100027A	-10.2979	-10.7038
No response	HY-100111	21.6089	0.342953
No response	HY-10015	45.3694	-8.30445
No response	HY-100155	-1.07978	-7.37253
No response	HY-100168	-38.7971	-11.7796
No response	HY-100213	43.9424	-2.68258
No response	HY-100222	-31.2687	32.4907
No response	HY-10037	-41.8646	-9.90707
No response	HY-10038	11.1494	-7.00998
No response	HY-100390	16.0214	1.86985
No response	HY-100407	1.49363	9.98328
No response	HY-100427	45.8211	-7.70828
No response	HY-100430	-33.044	28.1901
No response	HY-100506	45.9628	-27.9663
No response	HY-100591	-4.59942	18.3493
No response	HY-100672	-6.27463	-3.53667
No response	HY-100675	33.6668	17.5326
No response	HY-100691	-6.80782	38.5564
No response	HY-100742A	-23.3451	-27.3025
No response	HY-100793	24.7182	-0.399641
No response	HY-101116	4.34824	2.71535
No response	HY-101423	5.57148	-7.6736
No response	HY-101769	12.6615	-15.5807
No response	HY-101770	11.3288	-13.1367
No response	HY-101784	-26.3486	-31.6269
No response	HY-101950	33.3755	11.0851
No response	HY-101971	-30.7241	33.5543
No response	HY-102084	-25.6347	-30.0401
No response	HY-103038	-11.1568	39.0104
No response	HY-103097	25.3466	-1.66494
No response	HY-103171	-36.3427	-13.3004
No response	HY-10324	20.1399	-32.9825
No response	HY-103478	-14.7847	-18.5844
No response	HY-10353	-0.765788	14.2606
No response	HY-104028	-5.82391	38.1278
No response	HY-10444	2.66066	-33.3442
No response	HY-10465	-3.5042	-11.6457
No response	HY-10505	18.2046	16.8872
No response	HY-10520	19.1333	-51.8424
No response	HY-105309	-36.7733	30.5291
No response	HY-105917	-6.03823	11.9364
No response	HY-10624	-32.3781	30.9261
No response	HY-10629	-17.7477	13.0193
No response	HY-10656	-15.8317	-0.365871
No response	HY-106697	11.9142	-1.40819
No response	HY-106907	-8.19851	1.78833
No response	HY-107051	8.84187	15.7028
No response	HY-107139	-35.8776	29.6505
No response	HY-10721	8.47883	-31.9719
No response	HY-107575	-32.3996	-12.3788
No response	HY-107633	11.9113	-20.6777
No response	HY-107636	15.4859	-35.3182
No response	HY-107651	2.74588	-11.1227
No response	HY-107658	9.93435	-8.56272
No response	HY-107662	26.5385	11.9523
No response	HY-107709	-8.39214	40.6677
No response	HY-107723	-35.7428	6.80761
No response	HY-107725	3.13926	-3.46327
No response	HY-108003	-10.1912	5.58364
No response	HY-108013	7.5034	1.31933
No response	HY-10821	-14.0474	-53.8546
No response	HY-108360	-2.65638	-17.0844
No response	HY-108434	-3.30724	-15.4175
No response	HY-108599	-33.4464	-10.4543
No response	HY-108618	-6.51706	37.8576
No response	HY-108630	34.4571	12.1892
No response	HY-108940	20.896	52.2712
No response	HY-109012A	11.7945	-2.18209
No response	HY-109091B	34.7628	13.9377
No response	HY-109155	2.06286	0.200854
No response	HY-109187A	33.7545	8.31189
No response	HY-10933	-2.81169	-15.9436
No response	HY-10993	21.4218	-36.6819
No response	HY-11000	4.54595	-17.6701
No response	HY-110084	28.1052	-4.99575
No response	HY-110195	44.3317	-8.21096
No response	HY-110287	-35.8691	-44.4254
No response	HY-11035	2.88926	60.0367
No response	HY-111310	4.73176	12.9199
No response	HY-111406	-37.3059	-15.0284
No response	HY-111412	41.8111	-7.2268
No response	HY-111425	2.61409	60.1325
No response	HY-111444	-10.707	38.0795
No response	HY-111472	45.6532	-5.00261
No response	HY-111490	-13.2998	-54.2768
No response	HY-111507	8.50545	-2.45
No response	HY-111510	20.0317	-9.1662
No response	HY-111558A	17.8537	3.95242
No response	HY-111745	30.2467	13.0957
No response	HY-111752	22.3619	-46.3395
No response	HY-111793A	4.58793	8.21021
No response	HY-111919	-17.3314	60.0932
No response	HY-111941	5.80825	-32.0258
No response	HY-112125A	-9.06577	1.0697
No response	HY-112140	7.84333	-57.0521
No response	HY-112146A	3.13574	-4.87027
No response	HY-112149	19.6737	-34.5919
No response	HY-112154	1.76757	18.0083
No response	HY-112167A	18.7113	-36.3836
No response	HY-112220	-1.76121	14.4932
No response	HY-112226	45.5978	-7.32429
No response	HY-112424	31.4231	11.1435
No response	HY-112435	18.2942	-52.4283
No response	HY-112451	-19.3326	0.557464
No response	HY-112473	36.8973	11.3303
No response	HY-112569	4.10188	-34.7499
No response	HY-112667	17.8484	-52.3528
No response	HY-112693	-32.0238	-8.37877
No response	HY-112713	5.70583	-1.56804
No response	HY-112798	-33.3894	-16.188
No response	HY-112802A	-38.0577	-9.81921
No response	HY-112906	22.3769	-46.3174
No response	HY-113794	-27.7887	-31.5021
No response	HY-114080	5.26408	11.2527
No response	HY-114182	1.64375	20.7333
No response	HY-114331	-34.9992	-43.481
No response	HY-114381	-8.58085	-8.4347
No response	HY-114395A	-22.2955	-29.3862
No response	HY-114454	-18.5798	12.1132
No response	HY-114775	-8.74384	38.6878
No response	HY-115453	28.8715	11.3475
No response	HY-115460	4.11672	-32.887
No response	HY-116463	18.0274	15.9299
No response	HY-116477	0.46535	12.9205
No response	HY-116761	-17.6227	-2.20677
No response	HY-117482	-39.7653	-12.1122
No response	HY-117819	9.13464	6.48203
No response	HY-118467	33.5806	14.6673
No response	HY-120085	2.84538	-37.3492
No response	HY-120145	-35.5423	6.65665
No response	HY-120348	-4.16214	-19.1961
No response	HY-120394	-11.8647	10.2859
No response	HY-12046	-34.8806	30.6495
No response	HY-120530	-34.7217	-9.3787
No response	HY-120801A	6.26528	-35.7443
No response	HY-12169	5.28249	-18.5922
No response	HY-12245	10.411	-21.5457
No response	HY-122629	13.2352	-14.3381
No response	HY-123593	0.903587	61.8565
No response	HY-123772	-13.4249	-53.9849
No response	HY-123954	7.64273	-58.0585
No response	HY-12438	-13.9754	19.2913
No response	HY-124817	9.41238	21.0285
No response	HY-125171	-5.82386	-2.3877
No response	HY-125840	4.32691	19.7308
No response	HY-12622	2.0941	60.9073
No response	HY-126236	-2.27768	-1.17639
No response	HY-126246	-10.0401	40.7833
No response	HY-126297	-0.667966	61.9437
No response	HY-126675	23.8956	-39.0191
No response	HY-127090	11.8577	-5.68081
No response	HY-12752A	-7.4192	20.7268
No response	HY-128064	-39.3032	-6.65214
No response	HY-12947	46.3187	-27.4155
No response	HY-12948	-42.6363	-14.8886
No response	HY-129545	-26.9288	-4.16269
No response	HY-129634	-9.08474	39.4076
No response	HY-13021	7.12895	4.09349
No response	HY-131042	0.655919	7.67196
No response	HY-131448	22.3636	-46.3358
No response	HY-131669	47.0441	-27.2106
No response	HY-13200	-17.5521	6.34953
No response	HY-13215	-34.6057	-15.4412
No response	HY-132174	-2.88055	0.355731
No response	HY-132199	-24.4578	-34.6542
No response	HY-13261	4.86795	-37.188
No response	HY-13270	22.8022	54.2666
No response	HY-13304	7.97408	-57.4794
No response	HY-13409	11.4255	22.1987
No response	HY-134753	3.30905	-3.29429
No response	HY-134836	41.3171	-1.72461
No response	HY-13528	43.754	-7.22071
No response	HY-135981	6.11872	11.595
No response	HY-135982	16.5777	-1.74959
No response	HY-136363	40.8373	-3.59669
No response	HY-136979	24.2482	-1.7319
No response	HY-137464A	-0.226064	3.8613
No response	HY-13773	3.28737	-36.3984
No response	HY-13802	-8.83999	-17.9543
No response	HY-13813	19.967	-38.6529
No response	HY-13820	3.01542	-35.1636
No response	HY-13831	4.62594	-15.0561
No response	HY-138648	-0.275902	-12.9543
No response	HY-13897	-1.21695	59.7161
No response	HY-139039	-14.0713	-54.611
No response	HY-13907	1.64863	14.6241
No response	HY-13973A	-52.4107	17.8679
No response	HY-13982	-29.4684	-5.0751
No response	HY-13993A	44.2669	-5.33528
No response	HY-141525	46.3155	-3.3924
No response	HY-14185	-36.6101	-12.03
No response	HY-14221A	13.1246	-2.06987
No response	HY-14336A	14.315	12.138
No response	HY-14339	-8.51365	39.8753
No response	HY-14362	19.9241	-36.2385
No response	HY-14413	-39.3603	-5.81844
No response	HY-14507	2.68715	61.5019
No response	HY-14533	-13.3194	16.8235
No response	HY-14715B	17.6043	-50.5517
No response	HY-14761	17.4524	15.5179
No response	HY-14852	-3.93308	20.4209
No response	HY-14875	-27.0258	-35.1102
No response	HY-14992	-11.0397	7.99615
No response	HY-15066	-24.5851	-30.0303
No response	HY-15186	29.3331	12.8422
No response	HY-15191	47.0984	-27.6676
No response	HY-15260A	17.5336	-52.685
No response	HY-15272	2.23249	58.2209
No response	HY-15304	-14.0216	-54.3074
No response	HY-15370A	-16.2661	2.89579
No response	HY-15441	-4.76678	18.9264
No response	HY-15512A	46.9318	-25.7566
No response	HY-15532	18.9666	-52.5898
No response	HY-15568A	-5.30678	2.18152
No response	HY-15663	33.5824	8.88483
No response	HY-15727	21.3136	51.6449
No response	HY-15757	-35.808	29.2337
No response	HY-15761	-0.543936	60.8251
No response	HY-15776	7.40243	-57.3479
No response	HY-15853	8.32125	1.25068
No response	HY-15858A	-39.0903	-5.49203
No response	HY-15874	1.44631	-22.3831
No response	HY-15892	6.70724	-2.33032
No response	HY-15948	-8.46481	38.1648
No response	HY-15982	5.88717	-32.3117
No response	HY-15999	8.09052	-57.5741
No response	HY-16500	11.3479	5.34531
No response	HY-16668	0.51776	-1.37713
No response	HY-16693	-5.85929	5.79137
No response	HY-16733	-13.6737	-54.7159
No response	HY-16763	-4.06448	3.44661
No response	HY-16966	-31.3605	31.8624
No response	HY-16968	-2.53915	3.27239
No response	HY-17498	-11.7707	-3.08174
No response	HY-17538	16.1472	6.18006
No response	HY-17629	-11.7912	10.8776
No response	HY-18252	22.6312	12.0643
No response	HY-18304	22.8928	52.3677
No response	HY-18682	20.8118	-40.3973
No response	HY-18728	-25.5833	-33.751
No response	HY-18748	28.7798	14.9185
No response	HY-18758	9.36017	-33.7014
No response	HY-18777	-16.7085	4.17561
No response	HY-19269	-23.6847	-33.1381
No response	HY-19530	1.7356	62.8411
No response	HY-19741	20.9906	51.57
No response	HY-19744	6.59203	5.01327
No response	HY-19793	18.8991	-33.8494
No response	HY-19883	10.3511	5.27688
No response	HY-19974	-52.7617	17.0709
No response	HY-19980A	-35.5435	-44.3961
No response	HY-19994	-4.70394	1.18173
No response	HY-19998	-5.95381	-0.892951
No response	HY-50844	-38.9807	-9.10128
No response	HY-50907	24.3904	5.38495
No response	HY-50910	-42.9451	-12.8576
No response	HY-50911	0.54247	21.1996
No response	HY-78131	1.62587	-7.97535
No response	HY-80002	32.1989	12.7628
No response	HY-80013	-24.307	-35.1655
No response	HY-B0246	-32.5257	-11.0998
No response	HY-B0346	-9.07411	-1.07619
No response	HY-B0486	45.4462	-4.43161
No response	HY-B0524A	20.0592	6.1624
No response	HY-B0563	8.02515	15.556
No response	HY-B0588	14.2897	12.2077
No response	HY-B0713	33.3127	14.9164
No response	HY-B1664	13.0362	-6.24791
No response	HY-B1847	9.5182	-13.1311
No response	HY-B1902	-12.2379	4.15751
No response	HY-N0249	-17.7052	12.9505
No response	HY-N2262	-3.34322	-11.4189
No response	HY-N5011	24.1637	4.78224
No response	HY-P1263A	44.7853	-5.90269
No response	HY-P3140A	8.51093	-5.72553
No response	HY-U00431	-12.9135	-5.89354
No response	HY-U00444	-51.1576	17.3138
No response	HY-W014622	8.76691	13.4802
No response	HY-W015445	4.42641	-15.7297
No response	P1092	5.77988	-12.8015
No response	S1005	23.0061	-36.7514
No response	S1007	7.78916	8.52018
No response	S1008	-41.7924	-11.102
No response	S1010	21.1154	-39.2093
No response	S1023	-24.1135	-27.4279
No response	S1028	-17.3074	5.80719
No response	S1037	-31.7958	31.8346
No response	S1039	-17.029	-1.99396
No response	S1042	17.7501	-51.868
No response	S1047	3.14094	58.8523
No response	S1053	0.799597	56.8493
No response	S1064	25.5573	1.67878
No response	S1119	29.6763	6.80944
No response	S1120	-14.7182	-1.36365
No response	S1149	-33.2326	30.5312
No response	S1156	-3.2858	1.0737
No response	S1164	9.68301	-0.821796
No response	S1190	-15.313	4.58855
No response	S1209	-32.526	29.2217
No response	S1214	-34.1317	34.8282
No response	S1215	-10.4515	-10.8841
No response	S1221	7.75169	6.831
No response	S1223	-36.6062	28.1116
No response	S1225	-34.2814	35.2589
No response	S1237	3.61612	10.6154
No response	S1238	0.434923	5.41547
No response	S1250	-1.21075	-3.52841
No response	S1278	14.2595	7.67898
No response	S1289	-34.3284	28.8506
No response	S1312	-7.44621	15.1702
No response	S1342	0.159981	13.8895
No response	S1354	18.8172	-4.18263
No response	S1356	11.9287	22.088
No response	S1379	-5.96301	-15.2703
No response	S1391	28.1231	-5.00325
No response	S1445	9.11088	4.01952
No response	S1453	-2.71953	-18.1813
No response	S1485	-17.2751	60.4088
No response	S1526	-9.39358	9.8449
No response	S1619	3.14886	10.8707
No response	S1693	-8.7638	14.9566
No response	S1747	9.83442	23.4026
No response	S1775	-36.6083	-11.7585
No response	S1776	-6.6342	2.03775
No response	S1782	-35.7685	33.8009
No response	S1811	22.8358	-1.55633
No response	S1837	23.1691	53.2088
No response	S1840	8.39376	-22.9382
No response	S1950	8.60115	13.9922
No response	S1972	6.36081	15.437
No response	S1973	-36.9323	31.5647
No response	S2042	-18.4305	-6.86813
No response	S2045	-36.8102	-5.21633
No response	S2098	-7.84919	-13.3145
No response	S2128	-17.7181	-8.15061
No response	S2151	-14.5953	8.74623
No response	S2180	19.4183	54.017
No response	S2181	20.1278	54.4159
No response	S2233	-7.62829	-7.69581
No response	S2266	-6.26389	8.83715
No response	S2303	-6.07737	-15.4616
No response	S2339	1.27925	20.8619
No response	S2396	15.4673	1.94999
No response	S2450	7.28131	10.9177
No response	S2502	-22.0851	7.93532
No response	S3013	31.8843	3.98419
No response	S3035	-52.7067	17.0334
No response	S3143	9.03036	-0.737035
No response	S3606	5.1252	1.16677
No response	S3609	-24.5908	-32.4973
No response	S3731	-24.755	-32.6542
No response	S3885	5.70054	10.6122
No response	S3921	8.15811	4.91407
No response	S3973	-22.1128	-30.8825
No response	S4001	33.683	13.0758
No response	S4018	7.75946	-1.30895
No response	S4028	-42.0005	-8.05073
No response	S4247	-0.668738	1.29246
No response	S4252	-33.6071	29.7668
No response	S4495	18.5903	8.51006
No response	S4667	1.23292	6.63683
No response	S4681	-5.67154	11.8284
No response	S4737	4.14769	7.38581
No response	S4794	3.98261	-34.721
No response	S5232	24.2424	-0.792002
No response	S5702	-3.10968	-3.801
No response	S5716	24.0624	-36.0333
No response	S5789	3.9031	-1.22898
No response	S5950	6.92653	-34.6502
No response	S5971	10.6851	-12.8824
No response	S6136	-30.2012	-5.87734
No response	S6411	-1.35508	16.3592
No response	S6458	17.8826	-4.78209
No response	S6981	6.49687	-2.50339
No response	S7007	-42.3347	-10.909
No response	S7091	-19.8027	-5.65067
No response	S7128	5.37852	10.2728
No response	S7158	19.3013	-36.4588
No response	S7160	-1.92769	2.28322
No response	S7297	4.52791	-31.5779
No response	S7440	-34.5345	-7.47005
No response	S7536	-35.5086	-11.3964
No response	S7625	-2.92577	10.0632
No response	S7663	7.14582	-36.1932
No response	S7668	-16.6088	60.3434
No response	S7754	7.71987	-57.0241
No response	S7781	18.4174	-51.8768
No response	S7783	-16.7397	60.0515
No response	S7818	-5.7938	12.9525
No response	S7995	32.769	13.7922
No response	S8041	-42.6091	-13.9989
No response	S8048	-24.8561	-29.2763
No response	S8195	29.6861	8.03268
No response	S8205	-12.8715	-11.1637
No response	S8206	-12.788	-6.16843
No response	S8229	-26.1257	-32.3885
No response	S8294	-28.8295	-4.91951
No response	S8362	24.3066	-2.16032
No response	S8401	0.122441	58.9297
No response	S8539	-34.2567	32.3513
No response	S8553	32.9974	15.3161
No response	S8567	-30.2869	31.5587
No response	S8791	-32.5554	-10.3298
No response	S9015	-36.8898	8.1088
No response	S9063	-36.4444	7.58737
No response	S9311	1.08516	-9.90402
No response	S9552	5.78063	-16.5573
No response	S9715	5.12275	-19.054
No response	S9973	8.3453	-23.7617

## Sheet: Fig6b
Name	label	phenoactivity score
MMPI-1154	HY-117970	22.9788
CCG258208 (hydrochloride)	HY-109562A	23.9824
BTB-1	HY-101770	10.2608
AS1269574	HY-107535	24.7217
iFSP1	HY-136057	45.1916
PAC-1	HY-13523	43.6319
A-1331852	HY-19741	150.697
RGFP966	HY-13909	51.7741
Mardepodect (hydrochloride)	HY-50098A	36.3472
BAY 73-6691	HY-104028	26.3096
SGC0946	HY-15650	18.2743
Abrocitinib	HY-107429	37.0794
ML218	HY-103309	30.6269
MK-4074	HY-107709	43.7826
AZD-8529 (mesylate)	HY-107457A	82.5048
LB-60-OF61	HY-101280	42.3905
CHIKV-IN-2	HY-132174	27.9174
NF-Œ∫Œí activator 1	HY-134476	43.1972
TAK-041	HY-132228	45.1931
PFE-360	HY-120085	32.0763
OATD-01	HY-137464A	12.3691
SB 242084	HY-13409	12.4445
Cisapride	HY-14149	23.1743
APY0201	HY-15982	31.7674
control	Anisomycin-control	81.3805
control	Bosutinib-control	171.78
Intepirdine	HY-14339	37.777
control	Doxorubicin-control	98.1063
control	DMSO	7.02204
Q-VD-OPh	HY-12305	36.7163
Loxiglumide	HY-B2154	29.906
ML351	HY-111310	14.7376
ABT-751	HY-13270	99.7188
Ingliforib	HY-19396	33.4341
Bentamapimod	HY-14761	33.0028
Auxinole	HY-111444	34.0957
APX-115 (free base)	HY-120801A	20.528
Apinocaltamide	HY-112723	22.2961
M443	HY-112274	37.2883
Tesevatinib	HY-13314	234.422
Oligomycin A	HY-16589	77.3279
3-Bromo-7-nitroindazole	HY-101175	27.1938
LHF-535	HY-112762	16.969
Centrinone-B	HY-18683	20.2185
Travoprost	HY-B0584	21.0869
PDD 00017273	HY-108360	13.5534
SB 271046 (Hydrochloride)	HY-14336A	12.591
Dolutegravir	HY-13238	11.9499
STAT5-IN-2	HY-102048	55.15
MAC-545496	HY-130613	16.4104
Kif15-IN-1	HY-15948	47.2338
IC-87114	HY-10110	19.3873
Centrinone	HY-18682	43.7453
CVN424	HY-134661A	18.6417
Barasertib-HQPA	HY-10126	55.83
GSK8612	HY-111941	30.5121
CRT0044876	HY-W014622	13.2493
	perifosine	75.7788
control	DMSO	7.02204
HT-2157	HY-100717	13.9504
control	Fostamatinib-control	152.707
control	Bortezomib-control	103.339
Enmetazobactam	HY-103095	16.9259
AP-III-a4 (hydrochloride)	HY-15858A	21.7264
Tozasertib	HY-10161	72.8484
GSK163090	HY-14348	15.3719
XL413 (hydrochloride)	HY-15260A	68.153
UAMC00039 (dihydrochloride)	HY-101769	10.3362
Nitroprusside (disodium dihydrate)	HY-A0119	17.3772
TCS PrP Inhibitor 13	HY-107662	16.9578
ZLN005	HY-17538	20.4702
BAY-876	HY-100017	34.3685
BI 689648	HY-101217	25.293
SR18662	HY-136530	27.2269
Ibuprofen	HY-78131	17.8873
GW 766994	HY-107051	14.6503
Izorlisib	HY-15466	49.2195
Balicatib	HY-15100	18.5347
AMZ30	HY-12833	12.0931
GDC-0575 (dihydrochloride)	HY-112167A	50.0807
Capivasertib	HY-15431	54.3276
Ceapin-A7	HY-108434	22.8213
INH14	HY-114454	15.7143
Naftopidil	HY-B0391	9.89569
GSK-872 (hydrochloride)	HY-101872A	38.5565
RBN012759	HY-136979	19.427
R-1479	HY-10444	25.0109
YK-4-279	HY-14507	95.0277
BRD6989	HY-122586	27.4642
Vardenafil (hydrochloride)	HY-B0442A	22.7718
Branaplam	HY-19620	72.2931
ABT-737	HY-50907	35.5165
AS2863619 (free base)	HY-126675	70.3768
Resorcinolnaphthalein	HY-122445	15.8669
Mozavaptan (hydrochloride)	HY-123593	67.6485
THZ1	HY-80013	54.5386
3-Nitrocoumarin	HY-111919	86.9431
CN128 (hydrochloride)	HY-131060	15.6713
BRL-15572 (dihydrochloride)	HY-13200	18.4711
GSK2656157	HY-13820	25.577
SI-2 (hydrochloride)	HY-101447A	114.21
Muramyl dipeptide	HY-127090	14.339
ACHP (Hydrochloride)	HY-13060	48.428
GSK429286A	HY-11000	24.3256
AS601245	HY-11010	116.868
IPI-3063	HY-111510	21.8366
LDN-27219	HY-16693	19.1646
LY255283	HY-15744	9.04142
control	Anisomycin-control	79.4037
control	Bosutinib-control	124.095
AV-412	HY-10346	62.4743
PF-543 (Citrate)	HY-15425A	30.0004
control	Doxorubicin-control	88.8044
MC180295	HY-119940	119.563
Lomibuvir	HY-75800	14.4835
control	DMSO	6.3974
ABL127	HY-108317	9.13763
Tyrphostin A1	HY-16668	10.3387
SSE15206	HY-111425	110.34
Iopanoic acid	HY-B1664	16.0497
Ipatasertib	HY-15186	57.1648
Blebbistatin	HY-13813	38.7652
Ponalrestat	HY-106697	12.1677
control	DMSO	6.3974
BoNT-IN-1	HY-18671	45.6539
TRC051384	HY-101712	22.1758
ST-193	HY-101441	13.9198
Veledimex	HY-16785	31.3662
Donitriptan	HY-106157	18.1878
THIP	HY-10232	23.8574
MST-312	HY-120145	46.5553
KRN2 (bromide)	HY-112125A	28.7278
TOFA	HY-101068	57.1893
ALK4290	HY-136788	9.56727
Vonoprazan	HY-100007	13.1972
Furprofen	HY-106907	12.8926
SN 6	HY-107658	9.88414
	perifosine	93.9101
UNC926	HY-16510	13.9644
EC330	HY-100949	20.1169
control	Fostamatinib-control	237.006
control	Bortezomib-control	124.848
SirReal2	HY-100591	16.428
Lusutrombopag	HY-19883	12.3022
IN-1130	HY-18758	25.5875
GS-444217	HY-100844	23.1664
BTZO-1	HY-110084	34.7605
A-317491 (sodium salt hydrate)	HY-15568A	19.0919
TG003	HY-15338	37.1756
Prilocaine	HY-B0137	28.0121
Sabutoclax	HY-15191	180.119
SB-269970 (hydrochloride)	HY-15370A	16.2631
ONO-7300243	HY-100882	18.9909
Turofexorate isopropyl	HY-50911	21.2672
7rh	HY-U00444	65.8499
Tie2 kinase inhibitor 1	HY-100556	61.6712
Casein Kinase inhibitor A51	HY-123954	150.672
PQR626	HY-136660	40.8074
CY-09	HY-103666	22.5505
CDC25B-IN-1	HY-126246	42.0663
GSK-5959	HY-18665	54.0327
BAY1125976	HY-100018	32.842
MI-3	HY-15223	29.0911
BMX-IN-1	HY-80002	37.8886
RIPA-56	HY-101032	21.727
LY341495	HY-70059	17.5222
MK-3207 (Hydrochloride)	HY-10302	35.2763
JNJ-10229570	HY-107139	33.4091
JNJ16259685	HY-100407	14.6147
AZ6102	HY-12975	100.819
Mangiferin	HY-N0290	28.8498
JX06	HY-19564	20.8053
Nemiralisib	HY-19535A	40.3256
T56-LIMKi	HY-19352	15.6436
URB937	HY-116477	28.4313
G150	HY-128583	30.0882
Posenacaftor (sodium)	HY-109187A	20.8039
T-3775440 hydrochloride	HY-103085	18.4095
Tyk2-IN-5	HY-111745	37.1836
Avanafil	HY-18252	24.7572
VU0152100	HY-13340	11.3502
M77976	HY-114702	25.9594
Asapiprant	HY-16763	25.163
KRCA-0008	HY-12331	61.076
control	Anisomycin-control	63.39
control	Bosutinib-control	138.548
LY3020371 (hydrochloride)	HY-123820	33.1707
Col003	HY-124817	38.3196
control	Doxorubicin-control	41.5632
control	DMSO	20.2668
PF-2771	HY-19530	55.0373
Endovion	HY-105917	14.4873
RSL3	HY-100218A	128.237
ERK5-IN-2	HY-128341	47.3695
CNX-2006	HY-13897	98.5492
HSP70-IN-1	HY-12622	69.4614
SB-366791	HY-12245	19.9279
Fiboflapon	HY-15874	30.3355
DS-1001b	HY-129545	20.4206
Imazamox	HY-100427	31.4845
S26131	HY-122136	22.3243
STF-31	HY-18728	34.2823
BRD3308	HY-19618	18.8004
KU-0063794	HY-50710	49.1238
LDC1267	HY-12494	26.8616
Lonidamine	HY-B0486	33.3083
SR59230A	HY-100672	19.3285
Alimemazine hemitartrate	HY-12752A	18.83
MM 07	HY-108003	19.026
DAAO inhibitor-1	HY-111412	24.8768
E1R	HY-116463	13.4182
SC144	HY-15614	84.3631
WAY-600	HY-15272	71.9637
SMS2-IN-1	HY-102041	24.9567
	perifosine	74.3145
control	DMSO	20.2668
P11149	HY-105327	16.4974
PF-06928215	HY-114182	16.319
control	Fostamatinib-control	182.738
control	Bortezomib-control	102.618
GLPG0187	HY-100506	230.736
TTNPB	HY-15682	47.046
Ibutamoren (Mesylate)	HY-50844	42.6184
O4I2	HY-18772	33.1359
NOD-IN-1	HY-100691	29.0149
Œ±-Cyano-4-hydroxycinnamic acid	HY-107641	17.3376
CDD3506	HY-100902	27.3384
IQ-1S (free acid)	HY-100233	27.2756
TCS 359	HY-13907	26.1496
Taprenepag isopropyl	HY-19998	14.9931
CNQX	HY-15066	23.3354
Dasatinib metabolite M6	HY-131669	150.103
BIBO3304 (TFA)	HY-107725	30.1336
LY2874455	HY-13304	134.778
VU 0365114	HY-107651	32.8971
NE 52-QQ57	HY-101784	29.8521
NIH-12848	HY-101423	27.0177
PPQ-102	HY-14179	13.7917
SMS2-IN-2	HY-112713	12.9229
UCT943	HY-112435	85.4379
Resveratrol	S1396	13.4118
Carmofur	S1289	46.644
Sunitinib Malate	S1042	64.3614
Afatinib (BIBW2992)	S1011	63.7337
Rapamycin (Sirolimus)	S1039	33.2954
Masitinib (AB1010)	S1064	31.2558
Lenvatinib (E7080)	S1164	32.2537
Bleomycin sulfate	S1214	63.4532
Vemurafenib (PLX4032, RG7204)	S1267	71.8862
Genistein	S1342	20.002
Pirarubicin	S1393	89.6557
Bimatoprost	S1407	14.1331
Levetiracetam	S1356	15.6932
Cabozantinib (XL184, BMS-907351)	S1119	26.1788
Bortezomib (PS-341)	S1013	148.356
Sorafenib Tosylate	S1040	36.8384
Rucaparib (AG-014699,PF-01367338) phosphate	S1098	23.2041
Regorafenib (BAY 73-4506)	S1178	30.2552
Dacarbazine	S1221	7.40239
Altretamine	S1278	7.13978
Lansoprazole	S1354	14.5013
Topiramate	S1438	7.97074
Fasudil (HA-1077) HCl	S1573	37.5558
Axitinib	S1005	31.7421
Bosutinib (SKI-606)	S1014	128.66
control	Anisomycin-control	77.28
control	Fostamatinib-control	195.334
Bicalutamide	S1190	10.6442
Epirubicin HCl	S1223	74.1944
	perifosine	135.986
control	DMSO	4.23477
Zonisamide	S1445	6.18884
Prilocaine	S1619	9.12556
Roxadustat (FG-4592)	S1007	10.0352
Ridaforolimus (Deforolimus, MK-8669)	S1022	27.6721
Temsirolimus (CCI-779, NSC 683864)	S1044	30.1159
Everolimus (RAD001)	S1120	36.0836
Fulvestrant	S1191	10.517
Etoposide	S1225	40.094
Floxuridine	S1299	71.1611
Amonafide	S1367	103.734
Tipifarnib	S1453	22.7896
Prednisone	S1622	136.021
Selumetinib (AZD6244)	S1008	44.7767
Gefitinib (ZD1839)	S1025	19.6048
Vorinostat (SAHA, MK0683)	S1047	117.23
Ivacaftor (VX-770)	S1144	19.2819
Raltitrexed	S1192	42.8495
Temozolomide	S1237	8.73356
Tegafur (FT-207, NSC 148958)	S1300	5.43573
Ruxolitinib (INCB018424)	S1378	36.3424
HMN-214	S1485	106.33
Acetylcysteine	S1623	11.2896
Nintedanib (BIBF 1120)	S1010	36.7394
Lapatinib (GW-572016) Ditosylate	S1028	15.3757
control	Bosutinib-control	147.791
control	DMSO	4.23477
Tivozanib (AV-951)	S1207	42.4479
Tamoxifen	S1238	8.05533
control	Doxorubicin-control	66.8369
control	Bortezomib-control	113.904
Pralatrexate	S1497	37.1853
Ifosfamide	S1302	10.9107
Entinostat (MS-275)	S1053	91.6337
Lenalidomide (CC-5013)	S1029	10.7455
Enzastaurin (LY317615)	S1055	42.6351
Paclitaxel	S1150	112.529
Doxorubicin (Adriamycin) HCl	S1208	96.0618
Vincristine sulfate	S1241	110.692
Streptozotocin (STZ)	S1312	13.1884
Oxcarbazepine	S1391	13.0659
Quizartinib (AC220)	S1526	24.0134
Isotretinoin	S1379	27.6209
Docetaxel	S1148	49.5016
Panobinostat (LBH589)	S1030	107.542
Olaparib (AZD2281, Ku-0059436)	S1060	20.3601
Capecitabine	S1156	18.1107
Fluorouracil (5-Fluoracil, 5-FU)	S1209	52.9705
Enzalutamide (MDV3100)	S1250	15.8484
Dexamethasone (DHAP)	S1322	50.2127
c-Fms-IN-10	HY-126297	80.1102
AZD-5991	HY-101533	32.1073
Benzolamide	HY-118467	21.4192
SB-674042	HY-10898	16.1126
ML-210	HY-100003	18.2517
VIT-2763	HY-112220	7.45395
Daclatasvir (dihydrochloride)	HY-10465	19.5173
Daunorubicin (hydrochloride)	HY-13062	72.4746
Lanraplenib (succinate)	HY-109091B	46.7848
CGP71683 hydrochloride	HY-107723	62.8085
Simurosertib	HY-100888	111.757
Vps34-IN-1	HY-12795	76.9432
(R)-NVS-ZP7-4	HY-114395A	45.2851
CX516	HY-10933	9.50427
CCT241533 (hydrochloride)	HY-14715B	79.8407
MLN8054	HY-10180	21.7881
IPI-9119	HY-124628	15.7459
3,5-Diiodothyropropionic acid	HY-126236	18.0643
NAV-2729	HY-112473	19.6026
GSK-3484862	HY-135146	18.1172
MAT2A inhibitor 3	HY-139139	19.6041
EAI045	HY-100213	28.977
Œ±-Synuclein (61-75) (TFA)	HY-P3140A	21.2916
(Rac)-OSMI-1	HY-119738A	13.0738
control	Anisomycin-control	73.6909
control	Bosutinib-control	179.49
S55746 (hydrochloride)	HY-117288A	8.13074
HLCL-61 (hydrochloride)	HY-100025A	26.3284
control	Doxorubicin-control	35.5383
control	DMSO	6.19013
PQ401	HY-13686	15.4681
WAY-262611	HY-11035	81.3577
Sobetirome	HY-14823	24.2545
GW3965 (hydrochloride)	HY-10627A	20.2749
(R)-GNE-140	HY-100742A	11.6688
KRM-III	HY-136427	12.598
VT107	HY-134957	11.5265
GSK-1070916	HY-70044	81.6514
SR9238	HY-101442	21.6776
SM 16	HY-111482	28.2322
KC7F2	HY-18777	32.2406
PTGR2-IN-1	HY-122716	20.4316
PH-002	HY-112798	38.288
MK-7246	HY-15853	14.6693
Patamostat	HY-114080	13.7061
Hibifolin	HY-N7368	7.73075
RAD51-IN-1	HY-122705	12.9201
GSK467	HY-116761	20.6631
JR-AB2-011	HY-122022	19.476
Evogliptin (tartrate)	HY-117985B	16.1902
CAY10698	HY-121585	22.1199
H-89 (dihydrochloride)	HY-15979A	60.9775
Orteronel	HY-10505	19.1349
CCT128930	HY-13260	55.9761
	perifosine	86.6374
control	DMSO	6.19013
Roblitinib	HY-101568	18.0216
CU-CPT-9a	HY-112667	62.8952
control	Fostamatinib-control	191.351
control	Bortezomib-control	80.2491
GSK2850163	HY-U00459	20.4329
GSK-626616	HY-105309	38.9086
Tolrestat	HY-16500	11.1467
MIK665	HY-112218	14.3394
EMD638683	HY-15193	22.0889
GNE-3511	HY-12947	150.822
UBCS039	HY-115453	14.1702
HS38	HY-15847	11.3032
SC-514	HY-13802	26.1986
AN-3485	HY-18325	17.7313
Betahistine (dihydrochloride)	HY-B0524A	18.7342
JSH-23	HY-13982	32.9104
SH5-07	HY-100494	46.9246
Piceatannol 3'-O-glucoside	HY-N2237	17.677
HTHQ	HY-100768	19.594
OP-5244	HY-136978	12.0651
Motolimod	HY-13773	50.4815
G007-LK	HY-12438	29.0824
Amlexanox	HY-B0713	36.9077
BC11-38	HY-108618	59.3171
Remogliflozin etabonate (GSK189075)	S0993	9.71696
Fostamatinib disodium hexahydrate	S4944	201.049
Pemetrexed	S5971	9.73936
Flumatinib (HH-GV-678)	S9973	18.7631
Perifosine (KRX-0401)	S1037	85.1956
L-SelenoMethionine	S3973	45.8159
Erlotinib HCl (OSI-744)	S1023	26.7914
Levamlodipine Besylate	E0826	20.0421
Cinacalcet	S5191	11.7023
GS-9876 (lanraplenib)	S9715	23.717
Masitinib mesylate	E0814	18.3893
Palbociclib (PD-0332991) HCl	S1116	27.3792
Dexamethasone Sodium Phosphate	S4028	58.0734
Vandetanib (ZD6474)	S1046	47.527
Apatinib	S5248	11.9058
Furosemide sodium	S5194	16.0442
control	Anisomycin-control	55.6576
control	Fostamatinib-control	154.566
Gemcitabine HCl	S1149	72.2776
Amprolium HCl	S4144	37.5403
	perifosine	43.4183
Fluzoparib (SHR-3162)	S9712	12.8432
Rucaparib Camsylate	S5195	17.0224
Glycerol phenylbutyrate	S6981	23.4487
Insulin Degludec	E0939	7.22763
Carboplatin	S1215	9.71746
Amifostine	S4298	8.6678
Neratinib (HKI-272)	S2150	14.7273
Hydralazine HCl	S2562	30.9888
Quinine	S4495	7.28767
Pantoprazole sodium hydrate	S5608	8.44993
Vernakalant (RSD1235) Hydrochloride	E0144	24.058
Gastrin Tetrapeptide	P1135	11.2952
Palbociclib (PD0332991) Isethionate	S1579	23.5919
Dimemorfan phosphate	S5280	12.022
Capmatinib (INCB28060)	S2788	9.75248
Avapritinib (BLU-285)	S8553	17.9729
control	DMSO	8.97062
Quinidine hydrochloride monohydrate	S4681	6.70476
Propafenone	S5789	10.0966
control	Bosutinib-control	137.191
control	DMSO	6.26197
Amiloride HCl dihydrate	S2560	9.84436
Levoleucovorin calcium	S2588	7.58188
control	Doxorubicin-control	80.406
control	Bortezomib-control	125.49
Flubendazole	S1837	128.329
Mozavaptan	S2920	11.5217
Setmelanotide (RM-493)	E1002	15.8223
Efonidipine hydrochloride monoethanolate	S5898	8.67551
Abaloparatide (BA058)	P1092	8.25376
Upadacitinib (ABT-494)	S8162	30.072
Plerixafor 8HCl (AMD3100 8HCl)	S3013	5.41425
control	DMSO	5.23175
Alectinib hydrochloride	S5232	7.74977
Brigatinib (AP26113)	S8229	42.5776
Talazoparib (BMN 673)	S7048	23.7532
Metformin	S5958	13.8502
Isavuconazonium sulfate	S6458	10.2712
Miltefosine	S3056	14.8729
Tazemetostat (EPZ-6438)	S7128	10.5264
Gefitinib hydrochloride	S5098	28.1669
cFMS Receptor Inhibitor II	HY-112451	30.3734
CCG 203769	HY-U00431	40.0651
AMG PERK 44	HY-12661A	41.4235
T6167923	HY-19744	42.5246
IFN alpha-IFNAR-IN-1 (hydrochloride)	HY-12836A	22.2433
GW9508	HY-15589	31.6624
O6BTG-octylglucoside	HY-13057	33.1361
Neobavaisoflavone	HY-N0720	20.7483
K 01-162	HY-14533	40.8589
Propylthiouracil	HY-B0346	35.4542
Marimastat	HY-12169	32.3996
TMP920	HY-117819	9.8742
AZD 4017	HY-18053	11.0314
TP-004	HY-120868	25.6056
JH-VIII-157-02	HY-112140	117.527
ELOVL6-IN-1	HY-138768	18.5909
Seltorexant (hydrochloride)	HY-109012A	18.103
JNJ-17203212	HY-100129	10.4042
Telaprevir	HY-10235	41.0021
AER-271	HY-115460	42.0598
CXCR7 modulator 2	HY-112154	14.1733
C-176	HY-112906	137.052
K-604 dihydrochloride	HY-100400A	24.1111
control	Anisomycin-control	72.0417
control	Bosutinib-control	119.862
A66	HY-13261	26.3563
ML401	HY-116814	20.8247
control	Doxorubicin-control	45.9511
control	DMSO	8.17803
PB1	HY-138648	42.3996
Porcn-IN-1	HY-111472	49.8801
SR12813	HY-100793	25.8114
Ulixertinib	HY-15816	83.2497
JNJ-46281222	HY-120530	20.8412
PF-04447943	HY-15441	16.945
STM2457	HY-134836	55.7054
GlyRS-IN-1	HY-108940	139.338
Siramesine (hydrochloride)	HY-14221A	30.3944
PAP-1	HY-10015	32.9471
RS-1	HY-19793	51.2199
AA147	HY-124293	69.1203
CGP 57380	HY-10520	65.9207
MDR-652	HY-136363	33.3967
EG1	HY-124838	34.2914
T-1101 (tosylate)	HY-120356A	59.0964
NGB 2904	HY-12697	28.1298
GSK583	HY-100339	17.1154
Rogaratinib	HY-100019	60.5028
PF-AKT400	HY-10721	33.5041
ST271	HY-103097	33.9293
SCD1 inhibitor-4	HY-141525	47.9299
Luteolin 7-O-glucuronide	HY-N1463	49.4031
GSK 690 (Hydrochloride)	HY-117226A	28.5885
Ombitasvir	HY-13997	36.869
	perifosine	71.6061
control	DMSO	8.17803
Velusetrag	HY-10457	30.5454
GSK840	HY-104021	45.3162
control	Fostamatinib-control	201.812
control	Bortezomib-control	107.262
tcY-NH2 (TFA)	HY-P1263A	37.6806
Smurf1-IN-A01	HY-110195	52.8986
VRK-IN-1	HY-126542	89.4919
3-TYP	HY-108331	40.7051
VRT-043198	HY-112226	39.1874
Clinofibrate	HY-13528	35.5073
ZL0420	HY-112149	50.1545
Ro 25-6981 (Maleate)	HY-13993A	40.3057
AZ PFKFB3 26	HY-101971	56.0062
NITD-349	HY-109588	40.6893
Bay 60-7550	HY-14992	17.8204
IPA-3	HY-15663	18.153
CCF642	HY-100430	82.6056
Zoligratinib	HY-19957	23.5529
DCP-LA	HY-108599	26.3624
Evacetrapib	HY-13327	43.7207
Sacubitrilat	HY-17620	43.04
RWJ-67657	HY-15505	52.8251
YM-201636	HY-13228	48.8049
CLK-IN-T3	HY-115470	136.199
control	Doxorubicin-control	74.7098
Raltitrexed	HY-10821	105.437
control	DMSO	5.98142
OTSSP167 (hydrochloride)	HY-15512A	167.965
GLP-1R Antagonist 1	HY-101116	41.2561
TAK-220	HY-19974	101.479
Desisobutyryl-ciclesonide	HY-111490	113.326
BF738735	HY-U00426	80.149
	perifosine	143.634
AZD1656	HY-15675	119.448
Verinurad	HY-16733	109.489
Tpl2 Kinase Inhibitor 1	HY-12358	24.0224
BMS-3	HY-18304	104.605
BMS-935177	HY-101793	87.443
DLK-IN-1	HY-114331	88.2532
CI-1044	HY-100246	76.6044
NSC 625987	HY-103380	99.2472
Dynasore	HY-15304	108.013
control	DMSO	9.35835
BAY-1436032	HY-100020	118.119
Apcin	HY-110287	107.176
RP-54745	HY-101716	45.947
Afuresertib	HY-15727	100.917
control	Anisomycin-control	75.8647
PRIMA-1	HY-19980A	79.2081
BI-4924	HY-126254	58.0852
ML241 (hydrochloride)	HY-19797A	101.411
Odevixibat	HY-109120	87.2414
control	Fostamatinib-control	187.487
control	DMSO	6.51763
Olcegepant	HY-10095	84.4772
F 13714 (fumarate)	HY-128901	83.8021
Avasimibe	HY-13215	53.8656
L-732138	HY-101249	15.0891
PIK-93	HY-12046	87.6051
ESI-05	HY-117656	27.4516
Domperidone	HY-B0411	59.1237
THZ-P1-2	HY-136351	76.9258
PF-01247324	HY-101383	67.2564
Verucerfont	HY-14875	67.6141
control	DMSO	6.11842
BL-918	HY-124729	34.2375
CZ415	HY-100222	58.9519
NBTGR	HY-108322	7.13675
TMP780	HY-102075B	26.0392
A 1120	HY-107633	22.583
KIN1148	HY-101950	49.5781
AR-M 1000390 (hydrochloride)	HY-101039A	41.6232
Zegocractin	HY-101942	50.8624
Pralatrexate	HY-10446	44.3342
control	DMSO	4.14817
Aprocitentan	HY-15895	32.0165
SR-3029	HY-100011	69.3844
SKA-121	HY-107414	16.6891
ML67-33	HY-120348	11.1759
control	Bosutinib-control	115.992
LMT-28	HY-102084	41.095
THIQ	HY-10624	54.9537
Fananserin	HY-103104	24.7286
5,7-Dimethoxyflavone	HY-N5011	40.5555
control	Bortezomib-control	84.74
control	DMSO	14.457
RCGD423	HY-114775	33.9861
Venetoclax	HY-15531	68.6463
Gemcitabine	HY-17026	49.4141
Namodenoson	HY-12365	38.7527
VU0361737	HY-14418	17.604
VER-155008	HY-10941	57.9313
TrkA-IN-1	HY-129634	43.2428
PF-04745637	HY-120689	36.3108
Teriflunomide impurity 3	HY-134753	34.0056
ML327	HY-103038	64.6417
KHK-IN-2	HY-103478	25.7453
SJ6986	HY-132199	41.421
J-113863	HY-103360	31.4589
	HY-19313	330.42
Raltegravir	HY-10353	25.4435
MAT2A inhibitor 2	HY-112569	33.1765
BQR-695	HY-18748	45.4639
SW033291	HY-16968	21.0935
Fostamatinib (R788)	S2625	130.407
Salidroside	S2396	25.3445
Cyclocytidine HCl	S1973	38.5802
Thiotepa	S1775	26.1104
Metformin HCl	S1950	16.627
Lapatinib	S2111	39.8137
Formestane	S2208	18.2085
Glycyrrhizin (Glycyrrhizic Acid)	S2302	17.0527
Evodiamine	S2382	76.5527
Phenytoin Sodium	S2524	21.1476
Doxifluridine	S2045	36.2175
Trametinib (GSK1120212)	S2673	46.9263
Ciclopirox	S2528	24.0417
Conivaptan HCl	S2116	16.5213
Toremifene Citrate	S1776	13.7241
Tamoxifen Citrate	S1972	14.4046
Dronedarone HCl	S2114	16.7594
Irinotecan HCl Trihydrate	S2217	86.5636
gossypol-Acetic acid	S2303	10.0522
Quercetin	S2391	13.1148
Phenytoin	S2525	14.9406
Fedratinib (SAR302503, TG101348)	S2736	146.038
Apalutamide?(ARN-509)	S2840	21.2442
Azacitidine	S1782	64.5607
control	Anisomycin-control	55.54
control	Fostamatinib-control	164.882
Esomeprazole sodium	S2233	11.514
Hesperetin	S2308	12.5903
control	DMSO	5.94198
Niraparib (MK-4827)	S2741	20.167
Baricitinib (LY3009104, INCB028050)	S2851	26.5104
Carbamazepine	S1693	18.1625
Amiloride HCl	S1811	12.6189
Amiodarone HCl	S1979	11.4816
Bazedoxifene HCl	S2128	23.7813
Abiraterone Acetate	S2246	18.81
Lappaconitine	S2318	11.7324
Tetrandrine	S2403	16.2588
Phenformin HCl	S2542	10.8269
Tofacitinib (CP-690550,Tasocitinib)	S2789	17.3427
Prednisolone	S1737	63.0085
Lomustine	S1840	28.3986
Cyproterone Acetate	S2042	20.0933
Sonidegib (Erismodegib, NVP-LDE225)	S2151	11.0284
4-Methylumbelliferone (4-MU)	S2256	14.0885
(+)-Matrine	S2322	12.316
(S)-10-Hydroxycamptothecin	S2423	89.8033
Daphnetin	S2554	17.1759
Dabrafenib (GSK2118436)	S2807	25.8252
Camostat Mesilate	S2874	14.4421
Nimodipine	S1747	17.6343
Diethylstilbestrol	S1859	23.8294
control	Bosutinib-control	179.76
control	DMSO	5.94198
Asiatic Acid	S2266	10.0253
Oxymatrine	S2338	11.8123
control	Doxorubicin-control	84.4549
control	Bortezomib-control	127.757
MPEP	S2809	17.501
Equol	S2450	19.8822
Nicotinamide (Vitamin B3)	S1899	17.9848
Cytidine	S2053	14.4296
Ixazomib (MLN2238)	S2180	123.414
Chlorogenic Acid	S2280	12.4648
Paeonol	S2339	9.85905
Ozagrel	S2496	13.0993
Tioxolone	S2603	16.5708
Alpelisib (BYL719)	S2814	21.2008
Tolvaptan	S2593	27.9526
Bazedoxifene Acetate	S2167	25.0741
Flutamide	S1908	18.3672
Bexarotene	S2098	21.7385
Ixazomib Citrate (MLN9708)	S2181	102.172
Cinchonine(LA40221)	S2283	14.7577
Quinine HCl Dihydrate	S2502	16.0097
Lonidamine	S2610	16.6048
Eganelisib	HY-100716	31.6986
GT 949	HY-114381	33.9254
DSHS00884	HY-113794	39.7765
DRAK2-IN-1	HY-122629	52.4947
HOKU-81	HY-50291	52.4869
Cerdulatinib	HY-15999	159.023
Esaxerenone	HY-100471	41.2663
XST-14	HY-137506	85.4716
Resmetirom	HY-12216	17.896
CCR2 antagonist 1	HY-112792	61.7158
SBI-0206965	HY-16966	65.0477
control		51.5987
PD-1/PD-L1-IN-9	HY-132192	84.8738
PF-04859989 (hydrochloride)	HY-116451	24.0087
TVB-3166	HY-120394	19.565
PF-04620110	HY-13009	8.09311
Quiflapon	HY-10037	18.2659
GSK682753A	HY-101192	9.75754
control	Anisomycin-control	67.1478
control	Bosutinib-control	143.01
AZD3229 Tosylate	HY-112802A	24.7464
4-IBP	HY-100155	16.2536
control	Doxorubicin-control	56.8586
control	DMSO	13.4841
Mitochondrial respiration-IN-1 (hydrobromide)	HY-131453A	29.0643
AS1810722	HY-134772	162.167
Carbamazepine	HY-B0246	13.813
BAPTA	HY-100168	7.93398
CHMFL-BMX-078	HY-101267	58.3745
GSK-3 inhibitor 1	HY-13973A	63.6325
A3334	HY-131448	102.189
BPTU	HY-13831	50.887
Nebentan (potassium)	HY-106994A	56.2872
Naringin Dihydrochalcone	HY-N0119	13.2674
HG-9-91-01	HY-15776	159.819
GDP366	HY-U00177	56.3838
Adenosine amine congener	HY-128064	20.9991
MSC2530818	HY-101611	44.9981
SR3335	HY-14413	15.3516
AG 1295	HY-101957	46.4871
EMAC10101d	HY-138365	51.7709
H-151	HY-112693	24.9349
	DMSO	18.9452
Z433927330	HY-126074	49.711
Ziritaxestat	HY-101772	82.7674
Temsirolimus	HY-50910	39.6177
	perifosine	105.285
control	DMSO	33.7915
Biochanin A	HY-14595	13.1333
Lazabemide	HY-14201	15.6001
control	Fostamatinib-control	295.267
control	Bortezomib-control	159.318
	DMSO	27.0082
Valdecoxib	HY-15762	18.957
LY223982	HY-112737	11.2597
Taltirelin (acetate)	HY-B0596A	24.8534
AMG319	HY-12948	22.2183
VU0650786	HY-108710	12.7416
LIT-001	HY-124733A	15.0233
SCH900776	HY-15532	67.0644
Omidenepag isopropyl	HY-111406	16.2727
Lixivaptan	HY-14185	17.6117
PDGFRŒ± kinase inhibitor 1	HY-111507	25.9848
Phenylbiguanide	HY-101331	15.9823
PFI-2 (hydrochloride)	HY-18627A	18.1361
AZD2858	HY-15761	91.0078
ELN-441958	HY-15043	23.148
BAY 60-6583	HY-103171	25.9541
BPN-15606	HY-117482	23.6804
ERAP1-IN-1	HY-133125	16.2404
FK706	HY-19269	21.9045
PY-60	HY-141644	44.4578
Olodanrigan	HY-13106	17.4643
D4476	HY-10324	57.1098
RV01	HY-126241	39.8768
Importazole	HY-101091	74.7064
GPR81 agonist 1	HY-135982	41.7519
SD-169	HY-W015445	32.2968
CDD3505	HY-100901	23.7984
MMG-11 (quarterhydrate)	HY-112146A	24.3609
GSK256073	HY-119222	33.3261
Suplatast (Tosilate)	HY-17002	37.579
Atenolol	HY-17498	8.71269
Dapansutrile	HY-17629	9.73064
JMV 2959 (hydrochloride)	HY-U00433A	12.5867
SRT 1720 (Hydrochloride)	HY-15145	71.8434
A 922500	HY-10038	17.3825
CMS-121	HY-135981	17.8818
BI 639667	HY-120588	23.2414
R(+)-IAA-94	HY-12693	14.3369
LE135	HY-107436	27.3494
SB-657510	HY-10656	25.9025
SJB2-043	HY-15757	39.285
Adavosertib	HY-10993	81.6334
GSK-25	HY-14362	62.7887
control	Anisomycin-control	71.2655
control	Bosutinib-control	125.813
MK-8245	HY-13070	13.8992
NNMTi	HY-131042	10.6478
control	Doxorubicin-control	47.9059
control	DMSO	11.0711
U-73343	HY-108630	23.8511
GLX351322	HY-100111	19.0157
D609	HY-70072	21.6571
Ropivacaine	HY-B0563	15.5576
Nocodazole	HY-13520	102.726
SRT3190	HY-13021	7.7463
JTE-013	HY-100675	25.7191
Tafamidis	HY-14852	10.842
Tinodasertib	HY-112424	38.0569
Belzutifan	HY-125840	22.449
EML4-ALK kinase inhibitor 1	HY-111752	128.26
ILK-IN-3	HY-115677	36.1812
RTI-13951-33 hydrochloride	HY-112612A	25.5755
CK-636	HY-15892	12.0759
Armillarisin A	HY-108013	8.90333
Thiomyristoyl	HY-101278	21.7893
Tamsulosin	HY-B0661	32.1405
PSB-12062	HY-101910	107.954
Paltusotine	HY-109155	14.3951
ZINC13466751	HY-101028	22.849
CDK5 inhibitor 20-223	HY-123772	139.726
BSJ-4-116	HY-139039	136.223
Taletrectinib	HY-131003	178.812
EACC	HY-129111	23.2451
FLT3-IN-2	HY-18744	22.7925
(Rac)-WAY-161503	HY-103138A	22.1548
	perifosine	83.7084
control	DMSO	11.0711
Brinzolamide	HY-B0588	18.5438
CA77.1	HY-134923	29.8718
control	Fostamatinib-control	195.969
control	Bortezomib-control	94.29
AU1235	HY-101867	24.3295
WM-8014	HY-102060	19.4728
MK-0812 (Succinate)	HY-50669A	8.15395
NBI-74330	HY-15320	25.9416
Saikosaponin C	HY-N0249	18.0451
Kevetrin (hydrochloride)	HY-16271	12.1639
DO34 analog	HY-117771A	8.18597
Diaveridine	HY-B1902	16.7822
GSK2239633A	HY-100183	11.571
ML264	HY-19994	28.5921
GNE-618	HY-12628	40.9712
Ro 41-1049 (hydrochloride)	HY-100027A	18.9032
Belumosudil	HY-15307	49.4239
(S)-ML753286	HY-100390	18.2001
Bobcat339 (hydrochloride)	HY-111558A	20.1971
DC_AC50	HY-107636	29.8376
Deltasonamide 2 (TFA)	HY-122641B	245.722
IAXO-102	HY-125171	18.2356
LXR-623	HY-10629	8.66317
IMD-0354	HY-10172	62.9683
Tacrolimus (FK506)	S5003	16.4503
Bithionol	S4552	11.8098
Isoquercitrin	S3842	13.8005
Protocatechuic acid	S3975	10.503
Clofazimine	S4107	14.4071
Acetazolamide	S4506	12.9945
p-Coumaric Acid	S4759	11.2054
Pimecrolimus	S5004	15.152
	S4845	52.737
control	DMSO	5.5677
Madecassoside	S3843	13.4283
Batyl alcohol	S3982	13.5204
Triclabendazole	S4114	22.101
Drostanolone Propionate	S4794	22.2168
Revaprazan Hydrochloride	S5058	18.1899
Lapatinib ditosylate monohydrate	S5241	14.5042
control	Fostamatinib-control	138.444
Thioctic acid	S3996	15.3861
Nifuroxazide	S4182	18.1286
	perifosine	141.349
Pixantrone Maleate	S5059	96.8906
Ruxolitinib Phosphate	S5243	39.6943
Pyrogallol	S3885	17.2709
Cabozantinib malate (XL184)	S4001	25.2378
Broxyquinoline	S4195	24.238
Gallic acid	S4603	23.39
Fumaric acid	S4952	17.6382
Dabrafenib Mesylate	S5069	17.9102
Nimustine Hydrochloride	S5293	12.3647
control	DMSO	10.6341
Cabazitaxel	S3022	58.9423
Triptolide (PG490)	S3604	75.8298
Leuprolide Acetate	S3718	13.9516
Sophoridine	S3895	15.6272
Sitagliptin phosphate monohydrate	S4002	16.5446
Cepharanthine	S4238	23.6992
Rebeprazole sodium	S4665	17.3245
Usnic acid	S4953	22.1025
Pantoprazole sodium	S4538	11.0083
Osimertinib mesylate	S5078	30.0942
Meisoindigo	S5327	18.0416
control	DMSO	9.15187
Daunorubicin HCl	S3035	79.268
Fangchinoline	S3606	18.4411
control	Bosutinib-control	122.987
Sennoside B	S4018	15.5011
Prucalopride Succinate	S4247	21.2111
control	Doxorubicin-control	84.1316
control	Bortezomib-control	131.421
control	DMSO	15.3114
Nintedanib Ethanesulfonate Salt	S5234	60.8374
Lidocaine hydrochloride	S4667	13.1876
Tipiracil hydrochloride	S3731	22.8092
Berbamine (dihydrochloride)	S3609	25.2924
Quinidine sulfate	S3751	32.9285
Lathyrol	S3921	12.3686
Fenspiride HCl	S4090	35.4561
Mechlorethamine HCl	S4252	39.1951
(+)-Catechin	S4722	24.8317
Tofacitinib (CP-690550) Citrate	S5001	24.4423
lenvatinib Mesylate	S5240	20.8998
Anamorelin	S4980	19.6291
control	DMSO	14.6994
(+)-Fangchinoline	S3611	40.7346
Trigonelline Hydrochloride	S3802	27.5394
Tannic acid	S3951	61.0029
Dexlansoprazole	S4099	21.7302
Psoralen	S4737	26.4101
Fingolimod (FTY720) HCl	S5002	41.3967
Tucidinostat (Chidamide)	S8567	52.6576
Entrectinib (RXDX-101)	S7998	57.4082
Pinaverium bromide	S6473	14.6456
Fruquintinib	S5667	41.2616
(¬±)-Œ±-Bisabolol	S6136	27.6284
Marimastat (BB-2516)	S7156	22.6882
Triapine	S7470	46.7093
Gilteritinib (ASP2215)	S7754	107.084
Larotrectinib (LOXO-101) sulfate	S7960	10.1771
Halofuginone	S8144	65.005
Sorafenib	S7397	42.5636
Zanubrutinib (BGB-3111)	S8791	32.5896
Enasidenib (AG-221)	S8205	11.3201
Glasdegib (PF-04449913)	S7160	9.11807
Desoximetasone	S5685	59.55
Nimorazole	S6411	13.8955
abemaciclib (LY2835219)	S7158	92.1346
Lorlatinib?(PF-6463922)	S7536	38.7206
Sunitinib	S7781	63.4136
Ripasudil (K-115) hydrochloride dihydrate	S7995	37.5821
Oclacitinib?maleate	S8195	22.5913
HS-10296	S8817	29.6961
Casticin	S9288	80.6694
Nerolidol	S5345	33.3097
Fenipentol	S5702	5.32836
control	Anisomycin-control	64.7603
	Fostamatinib-control	171.465
Darolutamide (ODM-201)	S7559	12.6662
Combretastatin A4	S7783	111.617
	perifosine	143.863
control	DMSO	6.7343
Ribociclib (LEE011)	S7440	27.6088
Harringtonine	S9063	79.0525
Treprostinil sodium	S0325	14.2325
Squalane	S5407	15.8551
Abemaciclib	S5716	89.8231
Binimetinib (MEK162, ARRY-162, ARRY-438162)	S7007	43.901
BAF312 (Siponimod)	S7179	32.2714
Niraparib (MK-4827) tosylate	S7625	18.7445
Afatinib (BIBW2992) Dimaleate	S7810	27.6947
Apremilast (CC-10004)	S8034	7.9237
Ivosidenib (AG-120)	S8206	15.2677
Germacrone	S9311	11.1176
Carbetapentane	S0869	12.3754
Sofalcone	S5450	7.63351
Baricitinib phosphate	S5754	40.5487
Embelin	S7025	10.0358
Selinexor (KPT-330)	S7252	58.0209
Peficitinib (ASP015K, JNJ-54781532)	S7650	35.9711
Pexidartinib (PLX3397)	S7818	10.5042
Cobimetinib (GDC-0973, RG7420)	S8041	26.5334
Olmutinib (HM61713, BI 1482694)	S8294	22.442
Farrerol	S9552	13.3217
Pyruvic acid	S3143	16.8142
Lanatoside C	S5554	157.739
Relugolix	S5808	9.92409
control	Bosutinib-control	128.367
control	DMSO	6.7343
Ruboxistaurin (LY333531 HCl)	S7663	16.6375
Y-39983 HCl	S7935	57.0519
control	Doxorubicin-control	69.7838
control	Bortezomib-control	117.444
Homoharringtonine	S9015	103.866
Venetoclax (ABT-199, GDC-0199)	S8048	11.7197
Duvelisib (IPI-145, INK1197)	S7028	15.6242
Bendamustine	S5939	12.6975
Ceritinib (LDK378)	S7083	76.1395
Picropodophyllin (PPP)	S7668	112.995
Ozanimod (RPC1063)	S7952	13.8966
CB-5083	S8101	159.127
Erdafitinib (JNJ-42756493)	S8401	88.5557
Vitexin	S9192	17.2514
Irbinitinib (ARRY-380, ONT-380)	S8362	22.8022
Osimertinib (AZD9291)	S7297	29.8409
Fingolimod	S5950	19.7328
Zotarolimus(ABT-578)	S7091	32.0561
Monomethyl auristatin E (MMAE)	S7721	107.295
CP21R7 (CP21)	S7954	72.9488
Radotinib	S8134	17.957
TAS-102	S8539	53.4897

## Sheet: Fig6c
control cluster	grouping	SNE-1	SNE-2
Anisomycin-control	training-set	7.31455	-12.0694
Anisomycin-control	training-set	7.71554	-12.4096
Anisomycin-control	training-set	7.0339	-12.7623
Anisomycin-control	training-set	6.82465	-12.243
Anisomycin-control	training-set	6.89241	-11.5028
Anisomycin-control	training-set	7.29357	-11.2762
Anisomycin-control	training-set	6.71694	-11.9718
Anisomycin-control	test-set	5.95638	-11.7868
Anisomycin-control	test-set	8.23511	-11.6096
Anisomycin-control	test-set	5.93793	-10.969
Anisomycin-control	test-set	5.91774	-12.6886
Anisomycin-control	training-set	5.51172	-10.4468
Bortezomib-control	training-set	-5.38221	14.1585
Bortezomib-control	training-set	-5.23065	13.695
Bortezomib-control	training-set	-4.67913	13.6408
Bortezomib-control	training-set	-5.60244	13.5864
Bortezomib-control	training-set	-4.61424	13.2155
Bortezomib-control	training-set	-5.40114	13.0075
Bortezomib-control	training-set	-5.02858	12.8347
Bortezomib-control	training-set	-5.93881	10.2981
Bortezomib-control	training-set	-5.83589	11.0259
Bortezomib-control	training-set	-6.28561	13.5148
Bortezomib-control	test-set	-4.69807	14.1473
Bortezomib-control	test-set	-5.40393	12.0235
Bortezomib-control	test-set	-5.92406	10.1794
Bosutinib-control	training-set	20.2711	18.3154
Bosutinib-control	training-set	20.3814	19.4828
Bosutinib-control	training-set	18.9328	19.3462
Bosutinib-control	training-set	19.9973	18.5924
Bosutinib-control	training-set	19.3931	18.7753
Bosutinib-control	training-set	18.4334	19.1664
Bosutinib-control	training-set	18.897	19.758
Bosutinib-control	training-set	20.6733	18.9868
Bosutinib-control	training-set	19.635	19.0673
Bosutinib-control	training-set	18.7886	18.6962
Bosutinib-control	test-set	20.105	19.7555
Bosutinib-control	test-set	18.2065	20.2623
Bosutinib-control	test-set	21.7416	19.0143
DMSO	training-set	-22.3966	-6.06703
DMSO	training-set	-20.8302	-3.95717
DMSO	training-set	-14.9676	-3.38809
DMSO	training-set	-20.2472	-2.98479
DMSO	training-set	-18.5663	-7.63952
DMSO	training-set	-21.398	-6.87859
DMSO	training-set	-20.32	-2.99739
DMSO	training-set	-19.5239	-5.0786
DMSO	training-set	-23.7779	-3.85975
DMSO	training-set	-21.9401	-4.59518
DMSO	training-set	-21.8136	-6.42053
DMSO	training-set	-19.374	-7.86184
DMSO	training-set	-17.0668	-4.17428
DMSO	training-set	-14.9105	-3.41849
DMSO	training-set	-18.2726	-6.55533
DMSO	training-set	-19.6673	-2.60575
DMSO	training-set	-18.5559	-2.22778
DMSO	training-set	-19.8943	-4.43757
DMSO	training-set	-20.2901	-4.23063
DMSO	training-set	-22.8594	-5.67491
DMSO	training-set	-16.0516	-2.80833
DMSO	training-set	-23.2463	-2.91933
DMSO	training-set	-17.6055	-3.77019
DMSO	test-set	-19.7643	-5.43435
DMSO	test-set	-18.3302	-3.93414
DMSO	test-set	-23.4886	-3.20873
DMSO	test-set	-18.9716	-7.51405
DMSO	test-set	-20.7097	-1.63483
DMSO	test-set	-22.0239	-3.557
DMSO	test-set	-18.6554	-8.46656
DMSO	test-set	-17.5754	-5.63253
DMSO	test-set	-16.9176	-1.8704
DMSO	test-set	-17.2557	-5.14578
DMSO	test-set	-23.2935	-6.38927
Doxorubicin-control	training-set	-10.2289	0.0399592
Doxorubicin-control	training-set	-6.83028	1.02417
Doxorubicin-control	training-set	-7.2351	1.69709
Doxorubicin-control	training-set	-8.09548	1.30263
Doxorubicin-control	training-set	-6.5683	1.50456
Doxorubicin-control	training-set	-5.98308	2.37424
Doxorubicin-control	training-set	-7.2776	0.299766
Doxorubicin-control	training-set	-5.82743	1.81585
Doxorubicin-control	training-set	-7.27252	1.16568
Doxorubicin-control	training-set	-6.96679	2.13071
Doxorubicin-control	test-set	-7.68683	1.55417
Doxorubicin-control	test-set	-8.55292	0.900316
Doxorubicin-control	test-set	-9.60129	0.468636
Fostamatinib-control	training-set	43.2593	1.18905
Fostamatinib-control	training-set	43.2329	0.103883
Fostamatinib-control	training-set	43.5411	0.881285
Fostamatinib-control	training-set	42.8001	0.646525
Fostamatinib-control	training-set	43.5608	0.450273
Fostamatinib-control	training-set	42.8057	-0.0873933
Fostamatinib-control	training-set	42.7194	0.945367
Fostamatinib-control	training-set	43.7239	-0.0112082
Fostamatinib-control	training-set	42.4793	0.171165
Fostamatinib-control	test-set	44.4316	0.79844
Fostamatinib-control	test-set	41.3703	0.640459
Fostamatinib-control	test-set	43.3221	-0.837097

[truncated: 12 more sheets: Fig6d, Fig6e, SuppFig6a,b, SuppFig7 left, SuppFig7 right, SuppFig8,9,10, SuppFig11, SuppFig12b, SuppFig12c, SuppFig13, SuppFig14, SuppFig15]
